# Supplementary material for: The More the Better: Genetic Monitoring of Paracentrotus lividus (Lamarck, 1816) Experimental Restockings in Sardinia (Western Mediterranean Sea)
Source: Animals (Basel). 2025 Feb 14;15(4):554. doi: 10.3390/ani15040554 (PMC11852012; doi:10.3390/ani15040554)
Supplement: Supplementary file 1 [file animals-15-00554-s001.zip]

Archive with 4 entries (4 files):
- Plividus_supplementary.pdf
- Table S7 COInew.xlsx
- Table S8 CytB.xlsx
- Table S9_Concatenate.xlsx
