# Supplementary material for: The More the Better: Genetic Monitoring of Paracentrotus lividus (Lamarck, 1816) Experimental Restockings in Sardinia (Western Mediterranean Sea)
Source: Animals (Basel). 2025 Feb 14;15(4):554. doi: 10.3390/ani15040554 (PMC11852012; doi:10.3390/ani15040554)
Supplement: Supplementary file 1 [file animals-15-00554-s001.zip › Table S7 COInew.xlsx]

## Sheet: COI
Table S6. List of COI sequences utilized in the current study. The table shows: Area, Sample Code, Individual Code, NCBI AccNum, Region, MacroRegion, Haplotype Code, Reference. In bold the haplotypes newly observed.
Area	Sample Code	Individual Code	NCBI AccNum	Region	MacroRegion	Haplotype Code (601 bp)	BAPS haplogroup	Reference
Cagliari	CAG	C1	PQ796658	Sardinia	Italy	PlivCOIHap_1	haplogroup C	present study
Cagliari	CAG	C10	PQ796659	Sardinia	Italy	PlivCOIHap_2	haplogroup D	present study
Cagliari	CAG	C11	PQ796660	Sardinia	Italy	PlivCOIHap_3	haplogroup D	present study
Cagliari	CAG	C12	PQ796661	Sardinia	Italy	PlivCOIHap_4	haplogroup D	present study
Cagliari	CAG	C13	PQ796662	Sardinia	Italy	PlivCOIHap_5	haplogroup D	present study
Cagliari	CAG	C14	PQ796663	Sardinia	Italy	PlivCOIHap_6	haplogroup D	present study
Cagliari	CAG	C15	PQ796664	Sardinia	Italy	PlivCOIHap_7	haplogroup A	present study
Cagliari	CAG	C16	PQ796665	Sardinia	Italy	PlivCOIHap_3	haplogroup D	present study
Cagliari	CAG	C17	PQ796666	Sardinia	Italy	PlivCOIHap_8	haplogroup D	present study
Cagliari	CAG	C18	PQ796661	Sardinia	Italy	PlivCOIHap_4	haplogroup D	present study
Cagliari	CAG	C19	PQ796667	Sardinia	Italy	PlivCOIHap_9	haplogroup D	present study
Cagliari	CAG	C2	PQ796668	Sardinia	Italy	PlivCOIHap_10	haplogroup A	present study
Cagliari	CAG	C20	PQ796661	Sardinia	Italy	PlivCOIHap_4	haplogroup D	present study
Cagliari	CAG	C21	PQ796669	Sardinia	Italy	PlivCOIHap_11	haplogroup D	present study
Cagliari	CAG	C22	PQ796666	Sardinia	Italy	PlivCOIHap_8	haplogroup D	present study
Cagliari	CAG	C23	PQ796663	Sardinia	Italy	PlivCOIHap_6	haplogroup D	present study
Cagliari	CAG	C24	PQ796670	Sardinia	Italy	PlivCOIHap_12	haplogroup B	present study
Cagliari	CAG	C25	PQ796663	Sardinia	Italy	PlivCOIHap_6	haplogroup D	present study
Cagliari	CAG	C26	PQ796668	Sardinia	Italy	PlivCOIHap_10	haplogroup A	present study
Cagliari	CAG	C27	PQ796663	Sardinia	Italy	PlivCOIHap_6	haplogroup D	present study
Cagliari	CAG	C28	PQ796671	Sardinia	Italy	PlivCOIHap_13	haplogroup D	present study
Cagliari	CAG	C29	PQ796663	Sardinia	Italy	PlivCOIHap_6	haplogroup D	present study
Cagliari	CAG	C3	PQ796663	Sardinia	Italy	PlivCOIHap_6	haplogroup D	present study
Cagliari	CAG	C30	PQ796672	Sardinia	Italy	PlivCOIHap_14	haplogroup C	present study
Cagliari	CAG	C31	PQ796671	Sardinia	Italy	PlivCOIHap_13	haplogroup D	present study
Cagliari	CAG	C32	PQ796663	Sardinia	Italy	PlivCOIHap_6	haplogroup D	present study
Cagliari	CAG	C33	PQ796672	Sardinia	Italy	PlivCOIHap_14	haplogroup C	present study
Cagliari	CAG	C34	PQ796672	Sardinia	Italy	PlivCOIHap_14	haplogroup C	present study
Cagliari	CAG	C35	PQ796672	Sardinia	Italy	PlivCOIHap_14	haplogroup C	present study
Cagliari	CAG	C36	PQ796661	Sardinia	Italy	PlivCOIHap_4	haplogroup D	present study
Cagliari	CAG	C37	PQ796661	Sardinia	Italy	PlivCOIHap_4	haplogroup D	present study
Cagliari	CAG	C38	PQ796668	Sardinia	Italy	PlivCOIHap_10	haplogroup A	present study
Cagliari	CAG	C39	PQ796673	Sardinia	Italy	PlivCOIHap_15	haplogroup D	present study
Cagliari	CAG	C4	PQ796671	Sardinia	Italy	PlivCOIHap_13	haplogroup D	present study
Cagliari	CAG	C40	PQ796661	Sardinia	Italy	PlivCOIHap_4	haplogroup D	present study
Cagliari	CAG	C41	PQ796674	Sardinia	Italy	PlivCOIHap_16	haplogroup D	present study
Cagliari	CAG	C42	PQ796664	Sardinia	Italy	PlivCOIHap_7	haplogroup A	present study
Cagliari	CAG	C43	PQ796675	Sardinia	Italy	PlivCOIHap_17	haplogroup D	present study
Cagliari	CAG	C44	PQ796676	Sardinia	Italy	PlivCOIHap_18	haplogroup C	present study
Cagliari	CAG	C45	PQ796677	Sardinia	Italy	PlivCOIHap_19	haplogroup D	present study
Cagliari	CAG	C46	PQ796678	Sardinia	Italy	PlivCOIHap_20	haplogroup D	present study
Cagliari	CAG	C47	PQ796675	Sardinia	Italy	PlivCOIHap_17	haplogroup D	present study
Cagliari	CAG	C48	PQ796677	Sardinia	Italy	PlivCOIHap_19	haplogroup D	present study
Cagliari	CAG	C5	PQ796661	Sardinia	Italy	PlivCOIHap_4	haplogroup D	present study
Cagliari	CAG	C6	PQ796676	Sardinia	Italy	PlivCOIHap_18	haplogroup C	present study
Cagliari	CAG	C7	PQ796672	Sardinia	Italy	PlivCOIHap_14	haplogroup C	present study
Cagliari	CAG	C8	PQ796663	Sardinia	Italy	PlivCOIHap_6	haplogroup D	present study
Cagliari	CAG	C9	PQ796679	Sardinia	Italy	PlivCOIHap_21	haplogroup C	present study
Malfatano	MAL	M1	PQ796668	Sardinia	Italy	PlivCOIHap_10	haplogroup A	present study
Malfatano	MAL	M10	PQ796672	Sardinia	Italy	PlivCOIHap_14	haplogroup C	present study
Malfatano	MAL	M11	PQ796664	Sardinia	Italy	PlivCOIHap_7	haplogroup A	present study
Malfatano	MAL	M12	PQ796680	Sardinia	Italy	PlivCOIHap_22	haplogroup A	present study
Malfatano	MAL	M13	PQ796668	Sardinia	Italy	PlivCOIHap_10	haplogroup A	present study
Malfatano	MAL	M14	PQ796675	Sardinia	Italy	PlivCOIHap_17	haplogroup D	present study
Malfatano	MAL	M16	PQ796663	Sardinia	Italy	PlivCOIHap_6	haplogroup D	present study
Malfatano	MAL	M17	PQ796663	Sardinia	Italy	PlivCOIHap_6	haplogroup D	present study
Malfatano	MAL	M18	PQ796661	Sardinia	Italy	PlivCOIHap_4	haplogroup D	present study
Malfatano	MAL	M19	PQ796663	Sardinia	Italy	PlivCOIHap_6	haplogroup D	present study
Malfatano	MAL	M2	PQ796681	Sardinia	Italy	PlivCOIHap_23	haplogroup D	present study
Malfatano	MAL	M20	PQ796677	Sardinia	Italy	PlivCOIHap_19	haplogroup D	present study
Malfatano	MAL	M22	PQ796682	Sardinia	Italy	PlivCOIHap_24	haplogroup D	present study
Malfatano	MAL	M23	PQ796668	Sardinia	Italy	PlivCOIHap_10	haplogroup A	present study
Malfatano	MAL	M24	PQ796683	Sardinia	Italy	PlivCOIHap_25	haplogroup A	present study
Malfatano	MAL	M25	PQ796684	Sardinia	Italy	PlivCOIHap_26	haplogroup B	present study
Malfatano	MAL	M26	PQ796668	Sardinia	Italy	PlivCOIHap_10	haplogroup A	present study
Malfatano	MAL	M27	PQ796685	Sardinia	Italy	PlivCOIHap_27	haplogroup C	present study
Malfatano	MAL	M28	PQ796686	Sardinia	Italy	PlivCOIHap_28	haplogroup D	present study
Malfatano	MAL	M29	PQ796668	Sardinia	Italy	PlivCOIHap_10	haplogroup A	present study
Malfatano	MAL	M3	PQ796668	Sardinia	Italy	PlivCOIHap_10	haplogroup A	present study
Malfatano	MAL	M30	PQ796687	Sardinia	Italy	PlivCOIHap_29	haplogroup D	present study
Malfatano	MAL	M31	PQ796668	Sardinia	Italy	PlivCOIHap_10	haplogroup A	present study
Malfatano	MAL	M32	PQ796663	Sardinia	Italy	PlivCOIHap_6	haplogroup D	present study
Malfatano	MAL	M33	PQ796668	Sardinia	Italy	PlivCOIHap_10	haplogroup A	present study
Malfatano	MAL	M34	PQ796688	Sardinia	Italy	PlivCOIHap_30	haplogroup D	present study
Malfatano	MAL	M35	PQ796689	Sardinia	Italy	PlivCOIHap_31	haplogroup A	present study
Malfatano	MAL	M37	PQ796668	Sardinia	Italy	PlivCOIHap_10	haplogroup A	present study
Malfatano	MAL	M38	PQ796671	Sardinia	Italy	PlivCOIHap_13	haplogroup D	present study
Malfatano	MAL	M39	PQ796690	Sardinia	Italy	PlivCOIHap_32	haplogroup C	present study
Malfatano	MAL	M4	PQ796691	Sardinia	Italy	PlivCOIHap_33	haplogroup A	present study
Malfatano	MAL	M40	PQ796692	Sardinia	Italy	PlivCOIHap_34	haplogroup C	present study
Malfatano	MAL	M41	PQ796693	Sardinia	Italy	PlivCOIHap_35	haplogroup A	present study
Malfatano	MAL	M42	PQ796671	Sardinia	Italy	PlivCOIHap_13	haplogroup D	present study
Malfatano	MAL	M43	PQ796671	Sardinia	Italy	PlivCOIHap_13	haplogroup D	present study
Malfatano	MAL	M44	PQ796694	Sardinia	Italy	PlivCOIHap_36	haplogroup A	present study
Malfatano	MAL	M45	PQ796665	Sardinia	Italy	PlivCOIHap_3	haplogroup D	present study
Malfatano	MAL	M46	PQ796668	Sardinia	Italy	PlivCOIHap_10	haplogroup A	present study
Malfatano	MAL	M47	PQ796695	Sardinia	Italy	PlivCOIHap_37	haplogroup A	present study
Malfatano	MAL	M48	PQ796661	Sardinia	Italy	PlivCOIHap_4	haplogroup D	present study
Malfatano	MAL	M5	PQ796668	Sardinia	Italy	PlivCOIHap_10	haplogroup A	present study
Malfatano	MAL	M6	PQ796668	Sardinia	Italy	PlivCOIHap_10	haplogroup A	present study
Malfatano	MAL	M7	PQ796661	Sardinia	Italy	PlivCOIHap_4	haplogroup D	present study
Malfatano	MAL	M8	PQ796665	Sardinia	Italy	PlivCOIHap_3	haplogroup D	present study
Malfatano	MAL	M9	PQ796668	Sardinia	Italy	PlivCOIHap_10	haplogroup A	present study
TANK	TAN	T1	PQ796663	TANK		PlivCOIHap_6	haplogroup D	present study
TANK	TAN	T10	PQ796662	TANK		PlivCOIHap_5	haplogroup D	present study
TANK	TAN	T11	PQ796662	TANK		PlivCOIHap_5	haplogroup D	present study
TANK	TAN	T12	PQ796662	TANK		PlivCOIHap_5	haplogroup D	present study
TANK	TAN	T13	PQ796662	TANK		PlivCOIHap_5	haplogroup D	present study
TANK	TAN	T14	PQ796662	TANK		PlivCOIHap_5	haplogroup D	present study
TANK	TAN	T15	PQ796662	TANK		PlivCOIHap_5	haplogroup D	present study
TANK	TAN	T16	PQ796662	TANK		PlivCOIHap_5	haplogroup D	present study
TANK	TAN	T17	PQ796662	TANK		PlivCOIHap_5	haplogroup D	present study
TANK	TAN	T18	PQ796662	TANK		PlivCOIHap_5	haplogroup D	present study
TANK	TAN	T19	PQ796662	TANK		PlivCOIHap_5	haplogroup D	present study
TANK	TAN	T2	PQ796662	TANK		PlivCOIHap_5	haplogroup D	present study
TANK	TAN	T20	PQ796662	TANK		PlivCOIHap_5	haplogroup D	present study
TANK	TAN	T21	PQ796662	TANK		PlivCOIHap_5	haplogroup D	present study
TANK	TAN	T22	PQ796662	TANK		PlivCOIHap_5	haplogroup D	present study
TANK	TAN	T23	PQ796662	TANK		PlivCOIHap_5	haplogroup D	present study
TANK	TAN	T24	PQ796676	TANK		PlivCOIHap_18	haplogroup C	present study
TANK	TAN	T25	PQ796662	TANK		PlivCOIHap_5	haplogroup D	present study
TANK	TAN	T26	PQ796662	TANK		PlivCOIHap_5	haplogroup D	present study
TANK	TAN	T27	PQ796717	TANK		PlivCOIHap_59	haplogroup D	present study
TANK	TAN	T28	PQ796717	TANK		PlivCOIHap_59	haplogroup D	present study
TANK	TAN	T29	PQ796717	TANK		PlivCOIHap_59	haplogroup D	present study
TANK	TAN	T3	PQ796676	TANK		PlivCOIHap_18	haplogroup C	present study
TANK	TAN	T30	PQ796717	TANK		PlivCOIHap_59	haplogroup D	present study
TANK	TAN	T31	PQ796717	TANK		PlivCOIHap_59	haplogroup D	present study
TANK	TAN	T32	PQ796717	TANK		PlivCOIHap_59	haplogroup D	present study
TANK	TAN	T33	PQ796717	TANK		PlivCOIHap_59	haplogroup D	present study
TANK	TAN	T34	PQ796717	TANK		PlivCOIHap_59	haplogroup D	present study
TANK	TAN	T35	PQ796717	TANK		PlivCOIHap_59	haplogroup D	present study
TANK	TAN	T36	PQ796662	TANK		PlivCOIHap_5	haplogroup D	present study
TANK	TAN	T37	PQ796662	TANK		PlivCOIHap_5	haplogroup D	present study
TANK	TAN	T38	PQ796662	TANK		PlivCOIHap_5	haplogroup D	present study
TANK	TAN	T39	PQ796663	TANK		PlivCOIHap_6	haplogroup D	present study
TANK	TAN	T4	PQ796675	TANK		PlivCOIHap_17	haplogroup D	present study
TANK	TAN	T40	PQ796662	TANK		PlivCOIHap_5	haplogroup D	present study
TANK	TAN	T41	PQ796662	TANK		PlivCOIHap_5	haplogroup D	present study
TANK	TAN	T42	PQ796662	TANK		PlivCOIHap_5	haplogroup D	present study
TANK	TAN	T43	PQ796663	TANK		PlivCOIHap_6	haplogroup D	present study
TANK	TAN	T44	PQ796663	TANK		PlivCOIHap_6	haplogroup D	present study
TANK	TAN	T45	PQ796662	TANK		PlivCOIHap_5	haplogroup D	present study
TANK	TAN	T46	PQ796662	TANK		PlivCOIHap_5	haplogroup D	present study
TANK	TAN	T47	PQ796662	TANK		PlivCOIHap_5	haplogroup D	present study
TANK	TAN	T48	PQ796662	TANK		PlivCOIHap_5	haplogroup D	present study
TANK	TAN	T5	PQ796663	TANK		PlivCOIHap_6	haplogroup D	present study
TANK	TAN	T6	PQ796662	TANK		PlivCOIHap_5	haplogroup D	present study
TANK	TAN	T7	PQ796663	TANK		PlivCOIHap_6	haplogroup D	present study
TANK	TAN	T8	PQ796663	TANK		PlivCOIHap_6	haplogroup D	present study
TANK	TAN	T9	PQ796662	TANK		PlivCOIHap_5	haplogroup D	present study
Villasimius	VIL	V1	PQ796664	Sardinia	Italy	PlivCOIHap_7	haplogroup A	present study
Villasimius	VIL	V10	PQ796696	Sardinia	Italy	PlivCOIHap_38	haplogroup C	present study
Villasimius	VIL	V11	PQ796668	Sardinia	Italy	PlivCOIHap_10	haplogroup A	present study
Villasimius	VIL	V12	PQ796668	Sardinia	Italy	PlivCOIHap_10	haplogroup A	present study
Villasimius	VIL	V13	PQ796684	Sardinia	Italy	PlivCOIHap_26	haplogroup B	present study
Villasimius	VIL	V14	PQ796675	Sardinia	Italy	PlivCOIHap_17	haplogroup D	present study
Villasimius	VIL	V15	PQ796697	Sardinia	Italy	PlivCOIHap_39	haplogroup A	present study
Villasimius	VIL	V16	PQ796663	Sardinia	Italy	PlivCOIHap_6	haplogroup D	present study
Villasimius	VIL	V17	PQ796668	Sardinia	Italy	PlivCOIHap_10	haplogroup A	present study
Villasimius	VIL	V18	PQ796668	Sardinia	Italy	PlivCOIHap_10	haplogroup A	present study
Villasimius	VIL	V19	PQ796675	Sardinia	Italy	PlivCOIHap_17	haplogroup D	present study
Villasimius	VIL	V2	PQ796664	Sardinia	Italy	PlivCOIHap_7	haplogroup A	present study
Villasimius	VIL	V20	PQ796695	Sardinia	Italy	PlivCOIHap_37	haplogroup A	present study
Villasimius	VIL	V21	PQ796698	Sardinia	Italy	PlivCOIHap_40	haplogroup C	present study
Villasimius	VIL	V22	PQ796675	Sardinia	Italy	PlivCOIHap_17	haplogroup D	present study
Villasimius	VIL	V23	PQ796699	Sardinia	Italy	PlivCOIHap_41	haplogroup B	present study
Villasimius	VIL	V24	PQ796700	Sardinia	Italy	PlivCOIHap_42	haplogroup A	present study
Villasimius	VIL	V25	PQ796661	Sardinia	Italy	PlivCOIHap_4	haplogroup D	present study
Villasimius	VIL	V26	PQ796701	Sardinia	Italy	PlivCOIHap_43	haplogroup D	present study
Villasimius	VIL	V27	PQ796698	Sardinia	Italy	PlivCOIHap_40	haplogroup C	present study
Villasimius	VIL	V28	PQ796677	Sardinia	Italy	PlivCOIHap_19	haplogroup D	present study
Villasimius	VIL	V29	PQ796702	Sardinia	Italy	PlivCOIHap_44	haplogroup B	present study
Villasimius	VIL	V3	PQ796703	Sardinia	Italy	PlivCOIHap_45	haplogroup A	present study
Villasimius	VIL	V30	PQ796704	Sardinia	Italy	PlivCOIHap_46	haplogroup C	present study
Villasimius	VIL	V31	PQ796705	Sardinia	Italy	PlivCOIHap_47	haplogroup C	present study
Villasimius	VIL	V32	PQ796661	Sardinia	Italy	PlivCOIHap_4	haplogroup D	present study
Villasimius	VIL	V33	PQ796706	Sardinia	Italy	PlivCOIHap_48	haplogroup D	present study
Villasimius	VIL	V34	PQ796707	Sardinia	Italy	PlivCOIHap_49	haplogroup A	present study
Villasimius	VIL	V35	PQ796707	Sardinia	Italy	PlivCOIHap_49	haplogroup A	present study
Villasimius	VIL	V36	PQ796708	Sardinia	Italy	PlivCOIHap_50	haplogroup C	present study
Villasimius	VIL	V37	PQ796672	Sardinia	Italy	PlivCOIHap_14	haplogroup C	present study
Villasimius	VIL	V38	PQ796709	Sardinia	Italy	PlivCOIHap_51	haplogroup C	present study
Villasimius	VIL	V4	PQ796710	Sardinia	Italy	PlivCOIHap_52	haplogroup C	present study
Villasimius	VIL	V40	PQ796677	Sardinia	Italy	PlivCOIHap_19	haplogroup D	present study
Villasimius	VIL	V41	PQ796671	Sardinia	Italy	PlivCOIHap_13	haplogroup D	present study
Villasimius	VIL	V42	PQ796711	Sardinia	Italy	PlivCOIHap_53	haplogroup D	present study
Villasimius	VIL	V43	PQ796712	Sardinia	Italy	PlivCOIHap_54	haplogroup A	present study
Villasimius	VIL	V44	PQ796684	Sardinia	Italy	PlivCOIHap_26	haplogroup B	present study
Villasimius	VIL	V45	PQ796713	Sardinia	Italy	PlivCOIHap_55	haplogroup A	present study
Villasimius	VIL	V46	PQ796668	Sardinia	Italy	PlivCOIHap_10	haplogroup A	present study
Villasimius	VIL	V47	PQ796693	Sardinia	Italy	PlivCOIHap_35	haplogroup A	present study
Villasimius	VIL	V48	PQ796707	Sardinia	Italy	PlivCOIHap_49	haplogroup A	present study
Villasimius	VIL	V49	PQ796714	Sardinia	Italy	PlivCOIHap_56	haplogroup A	present study
Villasimius	VIL	V5	PQ796665	Sardinia	Italy	PlivCOIHap_3	haplogroup D	present study
Villasimius	VIL	V6	PQ796715	Sardinia	Italy	PlivCOIHap_57	haplogroup A	present study
Villasimius	VIL	V7	PQ796668	Sardinia	Italy	PlivCOIHap_10	haplogroup A	present study
Villasimius	VIL	V8	PQ796716	Sardinia	Italy	PlivCOIHap_58	haplogroup B	present study
Villasimius	VIL	V9	PQ796661	Sardinia	Italy	PlivCOIHap_4	haplogroup D	present study
Blanes	BLA		AY630792	Mediterranean_Spain	Mediterranean_Spain	PlivCOIHap_10	haplogroup A	10.1111/j.1365-294X.2004.02338.x
Blanes	BLA		AY630793	Mediterranean_Spain	Mediterranean_Spain	PlivCOIHap_60	haplogroup A	10.1111/j.1365-294X.2004.02338.x
Blanes	BLA		AY630794	Mediterranean_Spain	Mediterranean_Spain	PlivCOIHap_61	haplogroup A	10.1111/j.1365-294X.2004.02338.x
Blanes	BLA		AY630795	Mediterranean_Spain	Mediterranean_Spain	PlivCOIHap_38	haplogroup C	10.1111/j.1365-294X.2004.02338.x
Blanes	BLA		AY630796	Mediterranean_Spain	Mediterranean_Spain	PlivCOIHap_10	haplogroup A	10.1111/j.1365-294X.2004.02338.x
Blanes	BLA		AY630797	Mediterranean_Spain	Mediterranean_Spain	PlivCOIHap_62	haplogroup C	10.1111/j.1365-294X.2004.02338.x
Blanes	BLA		AY630798	Mediterranean_Spain	Mediterranean_Spain	PlivCOIHap_63	haplogroup D	10.1111/j.1365-294X.2004.02338.x
Blanes	BLA		AY630799	Mediterranean_Spain	Mediterranean_Spain	PlivCOIHap_64	haplogroup B	10.1111/j.1365-294X.2004.02338.x
Blanes	BLA		AY630800	Mediterranean_Spain	Mediterranean_Spain	PlivCOIHap_38	haplogroup C	10.1111/j.1365-294X.2004.02338.x
Blanes	BLA		AY630801	Mediterranean_Spain	Mediterranean_Spain	PlivCOIHap_38	haplogroup C	10.1111/j.1365-294X.2004.02338.x
Blanes	BLA		AY630802	Mediterranean_Spain	Mediterranean_Spain	PlivCOIHap_6	haplogroup D	10.1111/j.1365-294X.2004.02338.x
Blanes	BLA		AY630803	Mediterranean_Spain	Mediterranean_Spain	PlivCOIHap_6	haplogroup D	10.1111/j.1365-294X.2004.02338.x
Cascais	CAS		AY630804	Portugal	Portugal	PlivCOIHap_10	haplogroup A	10.1111/j.1365-294X.2004.02338.x
Cascais	CAS		AY630805	Portugal	Portugal	PlivCOIHap_12	haplogroup B	10.1111/j.1365-294X.2004.02338.x
Cascais	CAS		AY630806	Portugal	Portugal	PlivCOIHap_12	haplogroup B	10.1111/j.1365-294X.2004.02338.x
Cascais	CAS		AY630807	Portugal	Portugal	PlivCOIHap_65	haplogroup C	10.1111/j.1365-294X.2004.02338.x
Cascais	CAS		AY630808	Portugal	Portugal	PlivCOIHap_65	haplogroup C	10.1111/j.1365-294X.2004.02338.x
Cascais	CAS		AY630809	Portugal	Portugal	PlivCOIHap_65	haplogroup C	10.1111/j.1365-294X.2004.02338.x
Cascais	CAS		AY630810	Portugal	Portugal	PlivCOIHap_37	haplogroup A	10.1111/j.1365-294X.2004.02338.x
Cascais	CAS		AY630811	Portugal	Portugal	PlivCOIHap_66	haplogroup A	10.1111/j.1365-294X.2004.02338.x
Cascais	CAS		AY630812	Portugal	Portugal	PlivCOIHap_38	haplogroup C	10.1111/j.1365-294X.2004.02338.x
Cascais	CAS		AY630813	Portugal	Portugal	PlivCOIHap_67	haplogroup B	10.1111/j.1365-294X.2004.02338.x
Cascais	CAS		AY630814	Portugal	Portugal	PlivCOIHap_37	haplogroup A	10.1111/j.1365-294X.2004.02338.x
Cabo de Gata	CDG		AY630815	Alboran_Sea	Spain	PlivCOIHap_10	haplogroup A	10.1111/j.1365-294X.2004.02338.x
Cabo de Gata	CDG		AY630816	Alboran_Sea	Spain	PlivCOIHap_38	haplogroup C	10.1111/j.1365-294X.2004.02338.x
Cabo de Gata	CDG		AY630817	Alboran_Sea	Spain	PlivCOIHap_10	haplogroup A	10.1111/j.1365-294X.2004.02338.x
Cabo de Gata	CDG		AY630818	Alboran_Sea	Spain	PlivCOIHap_10	haplogroup A	10.1111/j.1365-294X.2004.02338.x
Cabo de Gata	CDG		AY630819	Alboran_Sea	Spain	PlivCOIHap_37	haplogroup A	10.1111/j.1365-294X.2004.02338.x
Cabo de Gata	CDG		AY630820	Alboran_Sea	Spain	PlivCOIHap_5	haplogroup D	10.1111/j.1365-294X.2004.02338.x
Cabo de Gata	CDG		AY630821	Alboran_Sea	Spain	PlivCOIHap_38	haplogroup C	10.1111/j.1365-294X.2004.02338.x
Cabo de Gata	CDG		AY630822	Alboran_Sea	Spain	PlivCOIHap_6	haplogroup D	10.1111/j.1365-294X.2004.02338.x
Cabo de Gata	CDG		AY630823	Alboran_Sea	Spain	PlivCOIHap_68	haplogroup A	10.1111/j.1365-294X.2004.02338.x
Cabo de Gata	CDG		AY630824	Alboran_Sea	Spain	PlivCOIHap_10	haplogroup A	10.1111/j.1365-294X.2004.02338.x
Cabo de Palos	CPA		AY630825	Alboran_Sea	Spain	PlivCOIHap_12	haplogroup B	10.1111/j.1365-294X.2004.02338.x
Cabo de Palos	CPA		AY630826	Alboran_Sea	Spain	PlivCOIHap_38	haplogroup C	10.1111/j.1365-294X.2004.02338.x
Cabo de Palos	CPA		AY630827	Alboran_Sea	Spain	PlivCOIHap_69	haplogroup C	10.1111/j.1365-294X.2004.02338.x
Cabo de Palos	CPA		AY630828	Alboran_Sea	Spain	PlivCOIHap_10	haplogroup A	10.1111/j.1365-294X.2004.02338.x
Cabo de Palos	CPA		AY630829	Alboran_Sea	Spain	PlivCOIHap_70	haplogroup D	10.1111/j.1365-294X.2004.02338.x
Cabo de Palos	CPA		AY630830	Alboran_Sea	Spain	PlivCOIHap_6	haplogroup D	10.1111/j.1365-294X.2004.02338.x
Cabo de Palos	CPA		AY630831	Alboran_Sea	Spain	PlivCOIHap_71	haplogroup B	10.1111/j.1365-294X.2004.02338.x
Cabo de Palos	CPA		AY630832	Alboran_Sea	Spain	PlivCOIHap_72	haplogroup B	10.1111/j.1365-294X.2004.02338.x
Cabo de Palos	CPA		AY630833	Alboran_Sea	Spain	PlivCOIHap_73	haplogroup D	10.1111/j.1365-294X.2004.02338.x
Cabo de Palos	CPA		AY630834	Alboran_Sea	Spain	PlivCOIHap_13	haplogroup A	10.1111/j.1365-294X.2004.02338.x
Eivissa	IBZ		AY630835	Balearic_Islands	Spain	PlivCOIHap_74	haplogroup C	10.1111/j.1365-294X.2004.02338.x
Eivissa	IBZ		AY630836	Balearic_Islands	Spain	PlivCOIHap_75	haplogroup C	10.1111/j.1365-294X.2004.02338.x
Eivissa	IBZ		AY630837	Balearic_Islands	Spain	PlivCOIHap_10	haplogroup A	10.1111/j.1365-294X.2004.02338.x
Eivissa	IBZ		AY630838	Balearic_Islands	Spain	PlivCOIHap_4	haplogroup D	10.1111/j.1365-294X.2004.02338.x
Eivissa	IBZ		AY630839	Balearic_Islands	Spain	PlivCOIHap_76	haplogroup B	10.1111/j.1365-294X.2004.02338.x
Eivissa	IBZ		AY630840	Balearic_Islands	Spain	PlivCOIHap_6	haplogroup D	10.1111/j.1365-294X.2004.02338.x
Eivissa	IBZ		AY630841	Balearic_Islands	Spain	PlivCOIHap_38	haplogroup C	10.1111/j.1365-294X.2004.02338.x
Eivissa	IBZ		AY630842	Balearic_Islands	Spain	PlivCOIHap_22	haplogroup A	10.1111/j.1365-294X.2004.02338.x
Eivissa	IBZ		AY630843	Balearic_Islands	Spain	PlivCOIHap_14	haplogroup C	10.1111/j.1365-294X.2004.02338.x
Eivissa	IBZ		AY630844	Balearic_Islands	Spain	PlivCOIHap_77	haplogroup C	10.1111/j.1365-294X.2004.02338.x
Eivissa	IBZ		AY630845	Balearic_Islands	Spain	PlivCOIHap_6	haplogroup D	10.1111/j.1365-294X.2004.02338.x
Ferrol	FER		AY630846	Atlantic_Spain	Spain	PlivCOIHap_65	haplogroup C	10.1111/j.1365-294X.2004.02338.x
Ferrol	FER		AY630847	Atlantic_Spain	Spain	PlivCOIHap_78	haplogroup C	10.1111/j.1365-294X.2004.02338.x
Ferrol	FER		AY630848	Atlantic_Spain	Spain	PlivCOIHap_38	haplogroup C	10.1111/j.1365-294X.2004.02338.x
Ferrol	FER		AY630849	Atlantic_Spain	Spain	PlivCOIHap_65	haplogroup C	10.1111/j.1365-294X.2004.02338.x
Ferrol	FER		AY630850	Atlantic_Spain	Spain	PlivCOIHap_79	haplogroup B	10.1111/j.1365-294X.2004.02338.x
Ferrol	FER		AY630851	Atlantic_Spain	Spain	PlivCOIHap_12	haplogroup B	10.1111/j.1365-294X.2004.02338.x
Ferrol	FER		AY630852	Atlantic_Spain	Spain	PlivCOIHap_80	haplogroup C	10.1111/j.1365-294X.2004.02338.x
Ferrol	FER		AY630853	Atlantic_Spain	Spain	PlivCOIHap_81	haplogroup C	10.1111/j.1365-294X.2004.02338.x
Ferrol	FER		AY630854	Atlantic_Spain	Spain	PlivCOIHap_82	haplogroup C	10.1111/j.1365-294X.2004.02338.x
Ferrol	FER		AY630855	Atlantic_Spain	Spain	PlivCOIHap_10	haplogroup A	10.1111/j.1365-294X.2004.02338.x
Ferrol	FER		AY630856	Atlantic_Spain	Spain	PlivCOIHap_38	haplogroup C	10.1111/j.1365-294X.2004.02338.x
Herradura	HER		AY630857	Alboran_Sea	Spain	PlivCOIHap_38	haplogroup C	10.1111/j.1365-294X.2004.02338.x
Herradura	HER		AY630858	Alboran_Sea	Spain	PlivCOIHap_83	haplogroup A	10.1111/j.1365-294X.2004.02338.x
Herradura	HER		AY630859	Alboran_Sea	Spain	PlivCOIHap_4	haplogroup D	10.1111/j.1365-294X.2004.02338.x
Herradura	HER		AY630860	Alboran_Sea	Spain	PlivCOIHap_84	haplogroup B	10.1111/j.1365-294X.2004.02338.x
Herradura	HER		AY630861	Alboran_Sea	Spain	PlivCOIHap_85	haplogroup C	10.1111/j.1365-294X.2004.02338.x
Herradura	HER		AY630862	Alboran_Sea	Spain	PlivCOIHap_86	haplogroup C	10.1111/j.1365-294X.2004.02338.x
Herradura	HER		AY630863	Alboran_Sea	Spain	PlivCOIHap_10	haplogroup A	10.1111/j.1365-294X.2004.02338.x
Herradura	HER		AY630864	Alboran_Sea	Spain	PlivCOIHap_19	haplogroup D	10.1111/j.1365-294X.2004.02338.x
Herradura	HER		AY630865	Alboran_Sea	Spain	PlivCOIHap_38	haplogroup C	10.1111/j.1365-294X.2004.02338.x
Medes	MED		AY630866	Mediterranean_Spain	Mediterranean_Spain	PlivCOIHap_87	haplogroup A	10.1111/j.1365-294X.2004.02338.x
Medes	MED		AY630867	Mediterranean_Spain	Mediterranean_Spain	PlivCOIHap_61	haplogroup A	10.1111/j.1365-294X.2004.02338.x
Medes	MED		AY630868	Mediterranean_Spain	Mediterranean_Spain	PlivCOIHap_38	haplogroup C	10.1111/j.1365-294X.2004.02338.x
Medes	MED		AY630869	Mediterranean_Spain	Mediterranean_Spain	PlivCOIHap_88	haplogroup D	10.1111/j.1365-294X.2004.02338.x
Medes	MED		AY630870	Mediterranean_Spain	Mediterranean_Spain	PlivCOIHap_89	haplogroup A	10.1111/j.1365-294X.2004.02338.x
Medes	MED		AY630871	Mediterranean_Spain	Mediterranean_Spain	PlivCOIHap_10	haplogroup A	10.1111/j.1365-294X.2004.02338.x
Medes	MED		AY630872	Mediterranean_Spain	Mediterranean_Spain	PlivCOIHap_10	haplogroup A	10.1111/j.1365-294X.2004.02338.x
Medes	MED		AY630873	Mediterranean_Spain	Mediterranean_Spain	PlivCOIHap_17	haplogroup D	10.1111/j.1365-294X.2004.02338.x
Medes	MED		AY630874	Mediterranean_Spain	Mediterranean_Spain	PlivCOIHap_10	haplogroup A	10.1111/j.1365-294X.2004.02338.x
Medes	MED		AY630875	Mediterranean_Spain	Mediterranean_Spain	PlivCOIHap_90	haplogroup C	10.1111/j.1365-294X.2004.02338.x
Tenerife	TEN		AY630876	Canary_Islands	Spain	PlivCOIHap_91	haplogroup B	10.1111/j.1365-294X.2004.02338.x
Tenerife	TEN		AY630877	Canary_Islands	Spain	PlivCOIHap_66	haplogroup A	10.1111/j.1365-294X.2004.02338.x
Tenerife	TEN		AY630878	Canary_Islands	Spain	PlivCOIHap_66	haplogroup A	10.1111/j.1365-294X.2004.02338.x
Tenerife	TEN		AY630879	Canary_Islands	Spain	PlivCOIHap_66	haplogroup A	10.1111/j.1365-294X.2004.02338.x
Tenerife	TEN		AY630880	Canary_Islands	Spain	PlivCOIHap_92	haplogroup B	10.1111/j.1365-294X.2004.02338.x
Tenerife	TEN		AY630881	Canary_Islands	Spain	PlivCOIHap_93	haplogroup C	10.1111/j.1365-294X.2004.02338.x
Tenerife	TEN		AY630882	Canary_Islands	Spain	PlivCOIHap_10	haplogroup A	10.1111/j.1365-294X.2004.02338.x
Tenerife	TEN		AY630883	Canary_Islands	Spain	PlivCOIHap_94	haplogroup C	10.1111/j.1365-294X.2004.02338.x
Tenerife	TEN		AY630884	Canary_Islands	Spain	PlivCOIHap_95	haplogroup C	10.1111/j.1365-294X.2004.02338.x
Tenerife	TEN		AY630885	Canary_Islands	Spain	PlivCOIHap_40	haplogroup C	10.1111/j.1365-294X.2004.02338.x
Tenerife	TEN		AY630886	Canary_Islands	Spain	PlivCOIHap_96	haplogroup C	10.1111/j.1365-294X.2004.02338.x
Santander	SAN		AY630887	Bay_of_Biscay	Spain	PlivCOIHap_97	haplogroup C	10.1111/j.1365-294X.2004.02338.x
Santander	SAN		AY630888	Bay_of_Biscay	Spain	PlivCOIHap_10	haplogroup A	10.1111/j.1365-294X.2004.02338.x
Santander	SAN		AY630889	Bay_of_Biscay	Spain	PlivCOIHap_98	haplogroup B	10.1111/j.1365-294X.2004.02338.x
Santander	SAN		AY630890	Bay_of_Biscay	Spain	PlivCOIHap_99	haplogroup B	10.1111/j.1365-294X.2004.02338.x
Santander	SAN		AY630891	Bay_of_Biscay	Spain	PlivCOIHap_100	haplogroup C	10.1111/j.1365-294X.2004.02338.x
Santander	SAN		AY630892	Bay_of_Biscay	Spain	PlivCOIHap_10	haplogroup A	10.1111/j.1365-294X.2004.02338.x
Santander	SAN		AY630893	Bay_of_Biscay	Spain	PlivCOIHap_101	haplogroup B	10.1111/j.1365-294X.2004.02338.x
Santander	SAN		AY630894	Bay_of_Biscay	Spain	PlivCOIHap_37	haplogroup A	10.1111/j.1365-294X.2004.02338.x
Santander	SAN		AY630895	Bay_of_Biscay	Spain	PlivCOIHap_102	haplogroup B	10.1111/j.1365-294X.2004.02338.x
Santander	SAN		AY630896	Bay_of_Biscay	Spain	PlivCOIHap_38	haplogroup C	10.1111/j.1365-294X.2004.02338.x
Santander	SAN		AY630897	Bay_of_Biscay	Spain	PlivCOIHap_103	haplogroup B	10.1111/j.1365-294X.2004.02338.x
Tarifa	TAR		AY630898	Strait_of_Gibraltar	Spain	PlivCOIHap_104	haplogroup A	10.1111/j.1365-294X.2004.02338.x
Tarifa	TAR		AY630899	Strait_of_Gibraltar	Spain	PlivCOIHap_91	haplogroup B	10.1111/j.1365-294X.2004.02338.x
Tarifa	TAR		AY630900	Strait_of_Gibraltar	Spain	PlivCOIHap_105	haplogroup C	10.1111/j.1365-294X.2004.02338.x
Tarifa	TAR		AY630901	Strait_of_Gibraltar	Spain	PlivCOIHap_1	haplogroup C	10.1111/j.1365-294X.2004.02338.x
Tarifa	TAR		AY630902	Strait_of_Gibraltar	Spain	PlivCOIHap_37	haplogroup A	10.1111/j.1365-294X.2004.02338.x
Tarifa	TAR		AY630903	Strait_of_Gibraltar	Spain	PlivCOIHap_37	haplogroup A	10.1111/j.1365-294X.2004.02338.x
Tarifa	TAR		AY630904	Strait_of_Gibraltar	Spain	PlivCOIHap_10	haplogroup A	10.1111/j.1365-294X.2004.02338.x
Tarifa	TAR		AY630905	Strait_of_Gibraltar	Spain	PlivCOIHap_38	haplogroup C	10.1111/j.1365-294X.2004.02338.x
Tarifa	TAR		AY630906	Strait_of_Gibraltar	Spain	PlivCOIHap_40	haplogroup C	10.1111/j.1365-294X.2004.02338.x
Tarifa	TAR		AY630907	Strait_of_Gibraltar	Spain	PlivCOIHap_91	haplogroup B	10.1111/j.1365-294X.2004.02338.x
Tarifa	TAR		AY630908	Strait_of_Gibraltar	Spain	PlivCOIHap_1	haplogroup C	10.1111/j.1365-294X.2004.02338.x
Roscoff	ROS		AY630909	Atlantic_France	Atlantic_France	PlivCOIHap_106	haplogroup C	10.1111/j.1365-294X.2004.02338.x
Roscoff	ROS		AY630910	Atlantic_France	Atlantic_France	PlivCOIHap_99	haplogroup B	10.1111/j.1365-294X.2004.02338.x
Roscoff	ROS		AY630911	Atlantic_France	Atlantic_France	PlivCOIHap_10	haplogroup A	10.1111/j.1365-294X.2004.02338.x
Roscoff	ROS		AY630912	Atlantic_France	Atlantic_France	PlivCOIHap_37	haplogroup A	10.1111/j.1365-294X.2004.02338.x
Roscoff	ROS		AY630913	Atlantic_France	Atlantic_France	PlivCOIHap_107	haplogroup C	10.1111/j.1365-294X.2004.02338.x
Roscoff	ROS		AY630914	Atlantic_France	Atlantic_France	PlivCOIHap_108	haplogroup C	10.1111/j.1365-294X.2004.02338.x
Roscoff	ROS		AY630915	Atlantic_France	Atlantic_France	PlivCOIHap_102	haplogroup B	10.1111/j.1365-294X.2004.02338.x
Roscoff	ROS		AY630916	Atlantic_France	Atlantic_France	PlivCOIHap_94	haplogroup C	10.1111/j.1365-294X.2004.02338.x
Roscoff	ROS		AY630917	Atlantic_France	Atlantic_France	PlivCOIHap_99	haplogroup B	10.1111/j.1365-294X.2004.02338.x
Roscoff	ROS		AY630918	Atlantic_France	Atlantic_France	PlivCOIHap_109	haplogroup C	10.1111/j.1365-294X.2004.02338.x
Alexandria City	EGY		KU172505	Egypt	South Mediterranean	PlivCOIHap_110	haplogroup D	10.1016/j.ejar.2015.11.008
Alexandria City	EGY		KU172506	Egypt	South Mediterranean	PlivCOIHap_4	haplogroup D	10.1016/j.ejar.2015.11.008
Alexandria City	EGY		KU172507	Egypt	South Mediterranean	PlivCOIHap_51	haplogroup C	10.1016/j.ejar.2015.11.008
Alexandria City	EGY		KU172508	Egypt	South Mediterranean	PlivCOIHap_10	haplogroup A	10.1016/j.ejar.2015.11.008
Alexandria City	EGY		KU172509	Egypt	South Mediterranean	PlivCOIHap_39	haplogroup A	10.1016/j.ejar.2015.11.008
Alexandria City	EGY		KU172510	Egypt	South Mediterranean	PlivCOIHap_111	haplogroup D	10.1016/j.ejar.2015.11.008
Alexandria City	EGY		KU172511	Egypt	South Mediterranean	PlivCOIHap_112	haplogroup D	10.1016/j.ejar.2015.11.008
Alexandria City	EGY		KU172512	Egypt	South Mediterranean	PlivCOIHap_14	haplogroup C	10.1016/j.ejar.2015.11.008
Alexandria City	EGY		KU172513	Egypt	South Mediterranean	PlivCOIHap_113	haplogroup D	10.1016/j.ejar.2015.11.008
Alexandria City	EGY		KU172514	Egypt	South Mediterranean	PlivCOIHap_14	haplogroup C	10.1016/j.ejar.2015.11.008
Alexandria City	EGY		KU172515	Egypt	South Mediterranean	PlivCOIHap_14	haplogroup C	10.1016/j.ejar.2015.11.008
Alexandria City	EGY		KU172516	Egypt	South Mediterranean	PlivCOIHap_18	haplogroup C	10.1016/j.ejar.2015.11.008
Alexandria City	EGY		KU172517	Egypt	South Mediterranean	PlivCOIHap_6	haplogroup D	10.1016/j.ejar.2015.11.008
Alexandria City	EGY		KU172518	Egypt	South Mediterranean	PlivCOIHap_114	haplogroup D	10.1016/j.ejar.2015.11.008
Alexandria City	EGY		KU172519	Egypt	South Mediterranean	PlivCOIHap_6	haplogroup D	10.1016/j.ejar.2015.11.008
Alexandria City	EGY		KU172520	Egypt	South Mediterranean	PlivCOIHap_6	haplogroup D	10.1016/j.ejar.2015.11.008
N/A	N/A		NC_001572	N/A	N/A	PlivCOIHap_43	haplogroup A	Cantatore et al., 1989

## Sheet: References
Cantatore, P., Roberti, M., Rainaldi, G., Gadaleta, M.N., Saccone, C., 1989. The complete nucleotide sequence, gene organization, and genetic code of the mitochondrial genome of Paracentrotus lividus. J Biol Chem 264(19), 10965-10975.
