# Supplementary material for: The More the Better: Genetic Monitoring of Paracentrotus lividus (Lamarck, 1816) Experimental Restockings in Sardinia (Western Mediterranean Sea)
Source: Animals (Basel). 2025 Feb 14;15(4):554. doi: 10.3390/ani15040554 (PMC11852012; doi:10.3390/ani15040554)
Supplement: Supplementary file 1 [file animals-15-00554-s001.zip › Table S8 CytB.xlsx]

## Sheet: CytB
Table S7. List of Cytb sequences utilized in the current study. The table shows: Area, Sample Code, Individual Code, NCBI AccNum, Region, MacroRegion, Haplotype Code, Reference. In bold the haplotypes newly observed.
Area	Sample Code	Individual Code	NCBI AccNum	Region	MacroRegion	Haplotype Code	BAPS Haplogroup	Reference
Cagliari	CAG	C1	PQ801510	Sardinia	Italy	PlivCytbHap_13	haplogroup B	present study
Cagliari	CAG	C10	PQ801498	Sardinia	Italy	PlivCytbHap_1	haplogroup B	present study
Cagliari	CAG	C11	PQ801511	Sardinia	Italy	PlivCytbHap_14	haplogroup B	present study
Cagliari	CAG	C12	PQ801512	Sardinia	Italy	PlivCytbHap_15	haplogroup B	present study
Cagliari	CAG	C13	PQ801513	Sardinia	Italy	PlivCytbHap_16	haplogroup B	present study
Cagliari	CAG	C14	PQ801510	Sardinia	Italy	PlivCytbHap_13	haplogroup B	present study
Cagliari	CAG	C15	PQ801514	Sardinia	Italy	PlivCytbHap_17	haplogroup C	present study
Cagliari	CAG	C16	PQ801507	Sardinia	Italy	PlivCytbHap_10	haplogroup B	present study
Cagliari	CAG	C17	PQ801513	Sardinia	Italy	PlivCytbHap_16	haplogroup B	present study
Cagliari	CAG	C18	PQ801513	Sardinia	Italy	PlivCytbHap_16	haplogroup B	present study
Cagliari	CAG	C19	PQ801513	Sardinia	Italy	PlivCytbHap_16	haplogroup B	present study
Cagliari	CAG	C2	PQ801510	Sardinia	Italy	PlivCytbHap_13	haplogroup B	present study
Cagliari	CAG	C20	PQ801513	Sardinia	Italy	PlivCytbHap_16	haplogroup B	present study
Cagliari	CAG	C21	PQ801515	Sardinia	Italy	PlivCytbHap_18	haplogroup B	present study
Cagliari	CAG	C22	PQ801516	Sardinia	Italy	PlivCytbHap_19	haplogroup B	present study
Cagliari	CAG	C23	PQ801517	Sardinia	Italy	PlivCytbHap_20	haplogroup B	present study
Cagliari	CAG	C24	PQ801518	Sardinia	Italy	PlivCytbHap_21	haplogroup C	present study
Cagliari	CAG	C26	PQ801499	Sardinia	Italy	PlivCytbHap_2	haplogroup A	present study
Cagliari	CAG	C28	PQ801500	Sardinia	Italy	PlivCytbHap_3	haplogroup B	present study
Cagliari	CAG	C29	PQ801501	Sardinia	Italy	PlivCytbHap_4	haplogroup B	present study
Cagliari	CAG	C3	PQ801513	Sardinia	Italy	PlivCytbHap_16	haplogroup B	present study
Cagliari	CAG	C31	PQ801500	Sardinia	Italy	PlivCytbHap_3	haplogroup B	present study
Cagliari	CAG	C33	PQ801502	Sardinia	Italy	PlivCytbHap_5	haplogroup B	present study
Cagliari	CAG	C35	PQ801503	Sardinia	Italy	PlivCytbHap_6	haplogroup C	present study
Cagliari	CAG	C36	PQ801504	Sardinia	Italy	PlivCytbHap_7	haplogroup B	present study
Cagliari	CAG	C37	PQ801505	Sardinia	Italy	PlivCytbHap_8	haplogroup B	present study
Cagliari	CAG	C4	PQ801513	Sardinia	Italy	PlivCytbHap_16	haplogroup B	present study
Cagliari	CAG	C40	PQ801506	Sardinia	Italy	PlivCytbHap_9	haplogroup B	present study
Cagliari	CAG	C43	PQ801507	Sardinia	Italy	PlivCytbHap_10	haplogroup B	present study
Cagliari	CAG	C44	PQ801508	Sardinia	Italy	PlivCytbHap_11	haplogroup C	present study
Cagliari	CAG	C45	PQ801509	Sardinia	Italy	PlivCytbHap_12	haplogroup B	present study
Cagliari	CAG	C5	PQ801513	Sardinia	Italy	PlivCytbHap_16	haplogroup B	present study
Cagliari	CAG	C6	PQ801514	Sardinia	Italy	PlivCytbHap_17	haplogroup C	present study
Cagliari	CAG	C7	PQ801519	Sardinia	Italy	PlivCytbHap_22	haplogroup C	present study
Cagliari	CAG	C8	PQ801513	Sardinia	Italy	PlivCytbHap_16	haplogroup B	present study
Cagliari	CAG	C9	PQ801513	Sardinia	Italy	PlivCytbHap_16	haplogroup B	present study
Malfatano	MAL	M1	PQ801513	Sardinia	Italy	PlivCytbHap_16	haplogroup B	present study
Malfatano	MAL	M10	PQ801503	Sardinia	Italy	PlivCytbHap_6	haplogroup C	present study
Malfatano	MAL	M11	PQ801532	Sardinia	Italy	PlivCytbHap_35	haplogroup A	present study
Malfatano	MAL	M12	PQ801534	Sardinia	Italy	PlivCytbHap_37	haplogroup A	present study
Malfatano	MAL	M13	PQ801520	Sardinia	Italy	PlivCytbHap_23	haplogroup A	present study
Malfatano	MAL	M14	PQ801532	Sardinia	Italy	PlivCytbHap_35	haplogroup A	present study
Malfatano	MAL	M15	PQ801536	Sardinia	Italy	PlivCytbHap_39	haplogroup A	present study
Malfatano	MAL	M16	PQ801523	Sardinia	Italy	PlivCytbHap_26	haplogroup C	present study
Malfatano	MAL	M17	PQ801537	Sardinia	Italy	PlivCytbHap_40	haplogroup B	present study
Malfatano	MAL	M19	PQ801538	Sardinia	Italy	PlivCytbHap_41	haplogroup A	present study
Malfatano	MAL	M2	PQ801502	Sardinia	Italy	PlivCytbHap_5	haplogroup B	present study
Malfatano	MAL	M20	PQ801514	Sardinia	Italy	PlivCytbHap_17	haplogroup C	present study
Malfatano	MAL	M21	PQ801512	Sardinia	Italy	PlivCytbHap_15	haplogroup B	present study
Malfatano	MAL	M22	PQ801539	Sardinia	Italy	PlivCytbHap_42	haplogroup B	present study
Malfatano	MAL	M23	PQ801527	Sardinia	Italy	PlivCytbHap_30	haplogroup A	present study
Malfatano	MAL	M25	PQ801521	Sardinia	Italy	PlivCytbHap_24	haplogroup C	present study
Malfatano	MAL	M26	PQ801522	Sardinia	Italy	PlivCytbHap_25	haplogroup A	present study
Malfatano	MAL	M27	PQ801523	Sardinia	Italy	PlivCytbHap_26	haplogroup C	present study
Malfatano	MAL	M28	PQ801524	Sardinia	Italy	PlivCytbHap_27	haplogroup B	present study
Malfatano	MAL	M29	PQ801525	Sardinia	Italy	PlivCytbHap_28	haplogroup A	present study
Malfatano	MAL	M30	PQ801526	Sardinia	Italy	PlivCytbHap_29	haplogroup B	present study
Malfatano	MAL	M31	PQ801527	Sardinia	Italy	PlivCytbHap_30	haplogroup A	present study
Malfatano	MAL	M32	PQ801528	Sardinia	Italy	PlivCytbHap_31	haplogroup B	present study
Malfatano	MAL	M34	PQ801513	Sardinia	Italy	PlivCytbHap_16	haplogroup B	present study
Malfatano	MAL	M35	PQ801513	Sardinia	Italy	PlivCytbHap_16	haplogroup B	present study
Malfatano	MAL	M36	PQ801513	Sardinia	Italy	PlivCytbHap_16	haplogroup B	present study
Malfatano	MAL	M37	PQ801529	Sardinia	Italy	PlivCytbHap_32	haplogroup A	present study
Malfatano	MAL	M38	PQ801500	Sardinia	Italy	PlivCytbHap_3	haplogroup B	present study
Malfatano	MAL	M39	PQ801530	Sardinia	Italy	PlivCytbHap_33	haplogroup C	present study
Malfatano	MAL	M4	PQ801540	Sardinia	Italy	PlivCytbHap_43	haplogroup B	present study
Malfatano	MAL	M40	PQ801531	Sardinia	Italy	PlivCytbHap_34	haplogroup C	present study
Malfatano	MAL	M41	PQ801532	Sardinia	Italy	PlivCytbHap_35	haplogroup A	present study
Malfatano	MAL	M42	PQ801500	Sardinia	Italy	PlivCytbHap_3	haplogroup B	present study
Malfatano	MAL	M43	PQ801500	Sardinia	Italy	PlivCytbHap_3	haplogroup B	present study
Malfatano	MAL	M44	PQ801533	Sardinia	Italy	PlivCytbHap_36	haplogroup A	present study
Malfatano	MAL	M45	PQ801511	Sardinia	Italy	PlivCytbHap_14	haplogroup B	present study
Malfatano	MAL	M46	PQ801534	Sardinia	Italy	PlivCytbHap_37	haplogroup A	present study
Malfatano	MAL	M47	PQ801499	Sardinia	Italy	PlivCytbHap_2	haplogroup A	present study
Malfatano	MAL	M48	PQ801535	Sardinia	Italy	PlivCytbHap_38	haplogroup B	present study
Malfatano	MAL	M5	PQ801499	Sardinia	Italy	PlivCytbHap_2	haplogroup A	present study
Malfatano	MAL	M7	PQ801502	Sardinia	Italy	PlivCytbHap_5	haplogroup B	present study
Malfatano	MAL	M8	PQ801499	Sardinia	Italy	PlivCytbHap_2	haplogroup A	present study
Malfatano	MAL	M9	PQ801541	Sardinia	Italy	PlivCytbHap_44	haplogroup C	present study
TANK	TAN	T10	PQ801513	TANK		PlivCytbHap_16	haplogroup B	present study
TANK	TAN	T11	PQ801513	TANK		PlivCytbHap_16	haplogroup B	present study
TANK	TAN	T12	PQ801513	TANK		PlivCytbHap_16	haplogroup B	present study
TANK	TAN	T13	PQ801513	TANK		PlivCytbHap_16	haplogroup B	present study
TANK	TAN	T17	PQ801513	TANK		PlivCytbHap_16	haplogroup B	present study
TANK	TAN	T18	PQ801543	TANK		PlivCytbHap_46	haplogroup C	present study
TANK	TAN	T20	PQ801544	TANK		PlivCytbHap_47	haplogroup B	present study
TANK	TAN	T24	PQ801542	TANK		PlivCytbHap_45	haplogroup C	present study
TANK	TAN	T26	PQ801513	TANK		PlivCytbHap_16	haplogroup B	present study
TANK	TAN	T27	PQ801513	TANK		PlivCytbHap_16	haplogroup B	present study
TANK	TAN	T28	PQ801513	TANK		PlivCytbHap_16	haplogroup B	present study
TANK	TAN	T29	PQ801513	TANK		PlivCytbHap_16	haplogroup B	present study
TANK	TAN	T30	PQ801513	TANK		PlivCytbHap_16	haplogroup B	present study
TANK	TAN	T33	PQ801513	TANK		PlivCytbHap_16	haplogroup B	present study
TANK	TAN	T37	PQ801513	TANK		PlivCytbHap_16	haplogroup B	present study
TANK	TAN	T38	PQ801513	TANK		PlivCytbHap_16	haplogroup B	present study
TANK	TAN	T39	PQ801513	TANK		PlivCytbHap_16	haplogroup B	present study
TANK	TAN	T4	PQ801507	TANK		PlivCytbHap_10	haplogroup B	present study
TANK	TAN	T40	PQ801513	TANK		PlivCytbHap_16	haplogroup B	present study
TANK	TAN	T41	PQ801513	TANK		PlivCytbHap_16	haplogroup B	present study
TANK	TAN	T42	PQ801513	TANK		PlivCytbHap_16	haplogroup B	present study
TANK	TAN	T43	PQ801513	TANK		PlivCytbHap_16	haplogroup B	present study
TANK	TAN	T44	PQ801513	TANK		PlivCytbHap_16	haplogroup B	present study
TANK	TAN	T45	PQ801513	TANK		PlivCytbHap_16	haplogroup B	present study
TANK	TAN	T46	PQ801513	TANK		PlivCytbHap_16	haplogroup B	present study
TANK	TAN	T48	PQ801513	TANK		PlivCytbHap_16	haplogroup B	present study
TANK	TAN	T6	PQ801513	TANK		PlivCytbHap_16	haplogroup B	present study
TANK	TAN	T7	PQ801500	TANK		PlivCytbHap_3	haplogroup B	present study
TANK	TAN	T9	PQ801545	TANK		PlivCytbHap_48	haplogroup C	present study
Villasimius	VIL	V1	PQ801534	Sardinia	Italy	PlivCytbHap_37	haplogroup A	present study
Villasimius	VIL	V10	PQ801558	Sardinia	Italy	PlivCytbHap_61	haplogroup C	present study
Villasimius	VIL	V11	PQ801559	Sardinia	Italy	PlivCytbHap_62	haplogroup A	present study
Villasimius	VIL	V13	PQ801513	Sardinia	Italy	PlivCytbHap_16	haplogroup B	present study
Villasimius	VIL	V14	PQ801560	Sardinia	Italy	PlivCytbHap_63	haplogroup B	present study
Villasimius	VIL	V15	PQ801534	Sardinia	Italy	PlivCytbHap_37	haplogroup A	present study
Villasimius	VIL	V16	PQ801540	Sardinia	Italy	PlivCytbHap_43	haplogroup B	present study
Villasimius	VIL	V17	PQ801534	Sardinia	Italy	PlivCytbHap_37	haplogroup A	present study
Villasimius	VIL	V18	PQ801561	Sardinia	Italy	PlivCytbHap_64	haplogroup A	present study
Villasimius	VIL	V2	PQ801502	Sardinia	Italy	PlivCytbHap_5	haplogroup B	present study
Villasimius	VIL	V20	PQ801537	Sardinia	Italy	PlivCytbHap_40	haplogroup B	present study
Villasimius	VIL	V21	PQ801562	Sardinia	Italy	PlivCytbHap_65	haplogroup A	present study
Villasimius	VIL	V22	PQ801502	Sardinia	Italy	PlivCytbHap_5	haplogroup B	present study
Villasimius	VIL	V23	PQ801563	Sardinia	Italy	PlivCytbHap_66	haplogroup C	present study
Villasimius	VIL	V24	PQ801534	Sardinia	Italy	PlivCytbHap_37	haplogroup A	present study
Villasimius	VIL	V26	PQ801546	Sardinia	Italy	PlivCytbHap_49	haplogroup B	present study
Villasimius	VIL	V27	PQ801547	Sardinia	Italy	PlivCytbHap_50	haplogroup C	present study
Villasimius	VIL	V28	PQ801548	Sardinia	Italy	PlivCytbHap_51	haplogroup B	present study
Villasimius	VIL	V3	PQ801534	Sardinia	Italy	PlivCytbHap_37	haplogroup A	present study
Villasimius	VIL	V30	PQ801549	Sardinia	Italy	PlivCytbHap_52	haplogroup C	present study
Villasimius	VIL	V31	PQ801550	Sardinia	Italy	PlivCytbHap_53	haplogroup A	present study
Villasimius	VIL	V32	PQ801551	Sardinia	Italy	PlivCytbHap_54	haplogroup B	present study
Villasimius	VIL	V34	PQ801532	Sardinia	Italy	PlivCytbHap_35	haplogroup A	present study
Villasimius	VIL	V35	PQ801564	Sardinia	Italy	PlivCytbHap_67	haplogroup B	present study
Villasimius	VIL	V36	PQ801552	Sardinia	Italy	PlivCytbHap_55	haplogroup C	present study
Villasimius	VIL	V37	PQ801519	Sardinia	Italy	PlivCytbHap_22	haplogroup C	present study
Villasimius	VIL	V38	PQ801519	Sardinia	Italy	PlivCytbHap_22	haplogroup C	present study
Villasimius	VIL	V40	PQ801500	Sardinia	Italy	PlivCytbHap_3	haplogroup B	present study
Villasimius	VIL	V41	PQ801553	Sardinia	Italy	PlivCytbHap_56	haplogroup B	present study
Villasimius	VIL	V42	PQ801554	Sardinia	Italy	PlivCytbHap_57	haplogroup B	present study
Villasimius	VIL	V43	PQ801555	Sardinia	Italy	PlivCytbHap_58	haplogroup A	present study
Villasimius	VIL	V44	PQ801556	Sardinia	Italy	PlivCytbHap_59	haplogroup C	present study
Villasimius	VIL	V45	PQ801532	Sardinia	Italy	PlivCytbHap_35	haplogroup A	present study
Villasimius	VIL	V47	PQ801532	Sardinia	Italy	PlivCytbHap_35	haplogroup A	present study
Villasimius	VIL	V48	PQ801527	Sardinia	Italy	PlivCytbHap_30	haplogroup A	present study
Villasimius	VIL	V5	PQ801565	Sardinia	Italy	PlivCytbHap_68	haplogroup B	present study
Villasimius	VIL	V7	PQ801557	Sardinia	Italy	PlivCytbHap_60	haplogroup A	present study
Villasimius	VIL	V9	PQ801566	Sardinia	Italy	PlivCytbHap_69	haplogroup B	present study
Galway	GAL		FJ178891	Ireland	Atlantic_Sea	PlivCytbHap_71	haplogroup C	Maltagliati et al., 2010
Galway	GAL		FJ178892	Ireland	Atlantic_Sea	PlivCytbHap_71	haplogroup C	Maltagliati et al., 2010
Galway	GAL		FJ178893	Ireland	Atlantic_Sea	PlivCytbHap_71	haplogroup C	Maltagliati et al., 2010
Galway	GAL		FJ178894	Ireland	Atlantic_Sea	PlivCytbHap_72	haplogroup C	Maltagliati et al., 2010
Galway	GAL		FJ178895	Ireland	Atlantic_Sea	PlivCytbHap_73	haplogroup C	Maltagliati et al., 2010
Galway	GAL		FJ178896	Ireland	Atlantic_Sea	PlivCytbHap_74	haplogroup A	Maltagliati et al., 2010
Galway	GAL		FJ178897	Ireland	Atlantic_Sea	PlivCytbHap_75	haplogroup C	Maltagliati et al., 2010
Galway	GAL		FJ178898	Ireland	Atlantic_Sea	PlivCytbHap_71	haplogroup C	Maltagliati et al., 2010
Galway	GAL		FJ178899	Ireland	Atlantic_Sea	PlivCytbHap_71	haplogroup C	Maltagliati et al., 2010
Galway	GAL		FJ178900	Ireland	Atlantic_Sea	PlivCytbHap_71	haplogroup C	Maltagliati et al., 2010
Roscoff	ROS		FJ178901	Atlantic_France	Atlantic_Sea	PlivCytbHap_76	haplogroup C	Maltagliati et al., 2010
Roscoff	ROS		FJ178902	Atlantic_France	Atlantic_Sea	PlivCytbHap_77	haplogroup C	Maltagliati et al., 2010
Roscoff	ROS		FJ178903	Atlantic_France	Atlantic_Sea	PlivCytbHap_78	haplogroup C	Maltagliati et al., 2010
Roscoff	ROS		FJ178904	Atlantic_France	Atlantic_Sea	PlivCytbHap_79	haplogroup C	Maltagliati et al., 2010
Roscoff	ROS		FJ178905	Atlantic_France	Atlantic_Sea	PlivCytbHap_80	haplogroup C	Maltagliati et al., 2010
Roscoff	ROS		FJ178906	Atlantic_France	Atlantic_Sea	PlivCytbHap_81	haplogroup C	Maltagliati et al., 2010
Roscoff	ROS		FJ178907	Atlantic_France	Atlantic_Sea	PlivCytbHap_82	haplogroup C	Maltagliati et al., 2010
Roscoff	ROS		FJ178908	Atlantic_France	Atlantic_Sea	PlivCytbHap_83	haplogroup C	Maltagliati et al., 2010
Roscoff	ROS		FJ178909	Atlantic_France	Atlantic_Sea	PlivCytbHap_2	haplogroup A	Maltagliati et al., 2010
Roscoff	ROS		FJ178910	Atlantic_France	Atlantic_Sea	PlivCytbHap_84	haplogroup C	Maltagliati et al., 2010
Baiona	BAI		FJ178911	Atlantic_Spain	Atlantic_Sea	PlivCytbHap_2	haplogroup A	Maltagliati et al., 2010
Baiona	BAI		FJ178912	Atlantic_Spain	Atlantic_Sea	PlivCytbHap_85	haplogroup A	Maltagliati et al., 2010
Baiona	BAI		FJ178913	Atlantic_Spain	Atlantic_Sea	PlivCytbHap_2	haplogroup A	Maltagliati et al., 2010
Baiona	BAI		FJ178914	Atlantic_Spain	Atlantic_Sea	PlivCytbHap_86	haplogroup C	Maltagliati et al., 2010
Baiona	BAI		FJ178915	Atlantic_Spain	Atlantic_Sea	PlivCytbHap_87	haplogroup C	Maltagliati et al., 2010
Baiona	BAI		FJ178916	Atlantic_Spain	Atlantic_Sea	PlivCytbHap_88	haplogroup A	Maltagliati et al., 2010
Baiona	BAI		FJ178917	Atlantic_Spain	Atlantic_Sea	PlivCytbHap_89	haplogroup A	Maltagliati et al., 2010
Baiona	BAI		FJ178918	Atlantic_Spain	Atlantic_Sea	PlivCytbHap_90	haplogroup C	Maltagliati et al., 2010
Baiona	BAI		FJ178919	Atlantic_Spain	Atlantic_Sea	PlivCytbHap_87	haplogroup C	Maltagliati et al., 2010
Baiona	BAI		FJ178920	Atlantic_Spain	Atlantic_Sea	PlivCytbHap_90	haplogroup C	Maltagliati et al., 2010
Mosteiros S. Miguel	MOS		FJ178921	Azores_Islands	Atlantic_Sea	PlivCytbHap_91	haplogroup C	Maltagliati et al., 2010
Mosteiros S. Miguel	MOS		FJ178922	Azores_Islands	Atlantic_Sea	PlivCytbHap_92	haplogroup C	Maltagliati et al., 2010
Mosteiros S. Miguel	MOS		FJ178923	Azores_Islands	Atlantic_Sea	PlivCytbHap_92	haplogroup C	Maltagliati et al., 2010
Mosteiros S. Miguel	MOS		FJ178924	Azores_Islands	Atlantic_Sea	PlivCytbHap_93	haplogroup C	Maltagliati et al., 2010
Mosteiros S. Miguel	MOS		FJ178925	Azores_Islands	Atlantic_Sea	PlivCytbHap_92	haplogroup C	Maltagliati et al., 2010
Mosteiros S. Miguel	MOS		FJ178926	Azores_Islands	Atlantic_Sea	PlivCytbHap_94	haplogroup C	Maltagliati et al., 2010
Mosteiros S. Miguel	MOS		FJ178927	Azores_Islands	Atlantic_Sea	PlivCytbHap_92	haplogroup C	Maltagliati et al., 2010
Mosteiros S. Miguel	MOS		FJ178928	Azores_Islands	Atlantic_Sea	PlivCytbHap_95	haplogroup A	Maltagliati et al., 2010
Mosteiros S. Miguel	MOS		FJ178929	Azores_Islands	Atlantic_Sea	PlivCytbHap_92	haplogroup C	Maltagliati et al., 2010
Mosteiros S. Miguel	MOS		FJ178930	Azores_Islands	Atlantic_Sea	PlivCytbHap_96	haplogroup C	Maltagliati et al., 2010
Medas Islands	MED		FJ178931	Mediterranean_Spain	Western_Mediterranean	PlivCytbHap_97	haplogroup B	Maltagliati et al., 2010
Medas Islands	MED		FJ178932	Mediterranean_Spain	Western_Mediterranean	PlivCytbHap_98	haplogroup A	Maltagliati et al., 2010
Medas Islands	MED		FJ178933	Mediterranean_Spain	Western_Mediterranean	PlivCytbHap_99	haplogroup A	Maltagliati et al., 2010
Medas Islands	MED		FJ178934	Mediterranean_Spain	Western_Mediterranean	PlivCytbHap_100	haplogroup C	Maltagliati et al., 2010
Medas Islands	MED		FJ178935	Mediterranean_Spain	Western_Mediterranean	PlivCytbHap_3	haplogroup B	Maltagliati et al., 2010
Medas Islands	MED		FJ178936	Mediterranean_Spain	Western_Mediterranean	PlivCytbHap_101	haplogroup A	Maltagliati et al., 2010
Medas Islands	MED		FJ178937	Mediterranean_Spain	Western_Mediterranean	PlivCytbHap_37	haplogroup A	Maltagliati et al., 2010
Medas Islands	MED		FJ178938	Mediterranean_Spain	Western_Mediterranean	PlivCytbHap_30	haplogroup A	Maltagliati et al., 2010
Medas Islands	MED		FJ178939	Mediterranean_Spain	Western_Mediterranean	PlivCytbHap_102	haplogroup C	Maltagliati et al., 2010
Medas Islands	MED		FJ178940	Mediterranean_Spain	Western_Mediterranean	PlivCytbHap_103	haplogroup B	Maltagliati et al., 2010
Palamós	PAL		FJ178941	Mediterranean_Spain	Western_Mediterranean	PlivCytbHap_74	haplogroup A	Maltagliati et al., 2010
Palamós	PAL		FJ178942	Mediterranean_Spain	Western_Mediterranean	PlivCytbHap_104	haplogroup A	Maltagliati et al., 2010
Palamós	PAL		FJ178943	Mediterranean_Spain	Western_Mediterranean	PlivCytbHap_21	haplogroup C	Maltagliati et al., 2010
Palamós	PAL		FJ178944	Mediterranean_Spain	Western_Mediterranean	PlivCytbHap_105	haplogroup C	Maltagliati et al., 2010
Palamós	PAL		FJ178945	Mediterranean_Spain	Western_Mediterranean	PlivCytbHap_106	haplogroup C	Maltagliati et al., 2010
Palamós	PAL		FJ178946	Mediterranean_Spain	Western_Mediterranean	PlivCytbHap_37	haplogroup A	Maltagliati et al., 2010
Palamós	PAL		FJ178947	Mediterranean_Spain	Western_Mediterranean	PlivCytbHap_107	haplogroup B	Maltagliati et al., 2010
Palamós	PAL		FJ178948	Mediterranean_Spain	Western_Mediterranean	PlivCytbHap_3	haplogroup B	Maltagliati et al., 2010
Palamós	PAL		FJ178949	Mediterranean_Spain	Western_Mediterranean	PlivCytbHap_23	haplogroup A	Maltagliati et al., 2010
Palamós	PAL		FJ178950	Mediterranean_Spain	Western_Mediterranean	PlivCytbHap_50	haplogroup C	Maltagliati et al., 2010
Quercianella	QUE		FJ178951	Ligurian_Sea	Western_Mediterranean	PlivCytbHap_16	haplogroup B	Maltagliati et al., 2010
Quercianella	QUE		FJ178952	Ligurian_Sea	Western_Mediterranean	PlivCytbHap_30	haplogroup A	Maltagliati et al., 2010
Quercianella	QUE		FJ178953	Ligurian_Sea	Western_Mediterranean	PlivCytbHap_108	haplogroup C	Maltagliati et al., 2010
Quercianella	QUE		FJ178954	Ligurian_Sea	Western_Mediterranean	PlivCytbHap_109	haplogroup C	Maltagliati et al., 2010
Quercianella	QUE		FJ178955	Ligurian_Sea	Western_Mediterranean	PlivCytbHap_52	haplogroup C	Maltagliati et al., 2010
Quercianella	QUE		FJ178956	Ligurian_Sea	Western_Mediterranean	PlivCytbHap_16	haplogroup B	Maltagliati et al., 2010
Quercianella	QUE		FJ178957	Ligurian_Sea	Western_Mediterranean	PlivCytbHap_110	haplogroup B	Maltagliati et al., 2010
Quercianella	QUE		FJ178958	Ligurian_Sea	Western_Mediterranean	PlivCytbHap_111	haplogroup B	Maltagliati et al., 2010
Quercianella	QUE		FJ178959	Ligurian_Sea	Western_Mediterranean	PlivCytbHap_112	haplogroup B	Maltagliati et al., 2010
Quercianella	QUE		FJ178960	Ligurian_Sea	Western_Mediterranean	PlivCytbHap_30	haplogroup A	Maltagliati et al., 2010
Pittulongu	PIT		FJ178961	North_Sardinia	Western_Mediterranean	PlivCytbHap_113	haplogroup C	Maltagliati et al., 2010
Pittulongu	PIT		FJ178962	North_Sardinia	Western_Mediterranean	PlivCytbHap_114	haplogroup B	Maltagliati et al., 2010
Pittulongu	PIT		FJ178963	North_Sardinia	Western_Mediterranean	PlivCytbHap_6	haplogroup C	Maltagliati et al., 2010
Pittulongu	PIT		FJ178964	North_Sardinia	Western_Mediterranean	PlivCytbHap_16	haplogroup B	Maltagliati et al., 2010
Pittulongu	PIT		FJ178965	North_Sardinia	Western_Mediterranean	PlivCytbHap_6	haplogroup C	Maltagliati et al., 2010
Pittulongu	PIT		FJ178966	North_Sardinia	Western_Mediterranean	PlivCytbHap_115	haplogroup B	Maltagliati et al., 2010
Pittulongu	PIT		FJ178967	North_Sardinia	Western_Mediterranean	PlivCytbHap_103	haplogroup B	Maltagliati et al., 2010
Pittulongu	PIT		FJ178968	North_Sardinia	Western_Mediterranean	PlivCytbHap_37	haplogroup A	Maltagliati et al., 2010
Pittulongu	PIT		FJ178969	North_Sardinia	Western_Mediterranean	PlivCytbHap_116	haplogroup A	Maltagliati et al., 2010
Pittulongu	PIT		FJ178970	North_Sardinia	Western_Mediterranean	PlivCytbHap_117	haplogroup C	Maltagliati et al., 2010
Alghero	ALG		FJ178971	North_Sardinia	Western_Mediterranean	PlivCytbHap_118	haplogroup B	Maltagliati et al., 2010
Alghero	ALG		FJ178972	North_Sardinia	Western_Mediterranean	PlivCytbHap_119	haplogroup C	Maltagliati et al., 2010
Alghero	ALG		FJ178973	North_Sardinia	Western_Mediterranean	PlivCytbHap_6	haplogroup C	Maltagliati et al., 2010
Alghero	ALG		FJ178974	North_Sardinia	Western_Mediterranean	PlivCytbHap_10	haplogroup B	Maltagliati et al., 2010
Alghero	ALG		FJ178975	North_Sardinia	Western_Mediterranean	PlivCytbHap_42	haplogroup B	Maltagliati et al., 2010
Alghero	ALG		FJ178976	North_Sardinia	Western_Mediterranean	PlivCytbHap_35	haplogroup A	Maltagliati et al., 2010
Alghero	ALG		FJ178977	North_Sardinia	Western_Mediterranean	PlivCytbHap_120	haplogroup B	Maltagliati et al., 2010
Alghero	ALG		FJ178978	North_Sardinia	Western_Mediterranean	PlivCytbHap_121	haplogroup A	Maltagliati et al., 2010
Alghero	ALG		FJ178979	North_Sardinia	Western_Mediterranean	PlivCytbHap_122	haplogroup B	Maltagliati et al., 2010
Alghero	ALG		FJ178980	North_Sardinia	Western_Mediterranean	PlivCytbHap_111	haplogroup B	Maltagliati et al., 2010
Costa degli Dei	CDE		FJ178981	South_Tyrrhenian_Sea	Western_Mediterranean	PlivCytbHap_79	haplogroup C	Maltagliati et al., 2010
Costa degli Dei	CDE		FJ178982	South_Tyrrhenian_Sea	Western_Mediterranean	PlivCytbHap_110	haplogroup B	Maltagliati et al., 2010
Costa degli Dei	CDE		FJ178983	South_Tyrrhenian_Sea	Western_Mediterranean	PlivCytbHap_123	haplogroup B	Maltagliati et al., 2010
Costa degli Dei	CDE		FJ178984	South_Tyrrhenian_Sea	Western_Mediterranean	PlivCytbHap_16	haplogroup B	Maltagliati et al., 2010
Costa degli Dei	CDE		FJ178985	South_Tyrrhenian_Sea	Western_Mediterranean	PlivCytbHap_37	haplogroup A	Maltagliati et al., 2010
Costa degli Dei	CDE		FJ178986	South_Tyrrhenian_Sea	Western_Mediterranean	PlivCytbHap_23	haplogroup A	Maltagliati et al., 2010
Costa degli Dei	CDE		FJ178987	South_Tyrrhenian_Sea	Western_Mediterranean	PlivCytbHap_2	haplogroup A	Maltagliati et al., 2010
Costa degli Dei	CDE		FJ178988	South_Tyrrhenian_Sea	Western_Mediterranean	PlivCytbHap_124	haplogroup A	Maltagliati et al., 2010
Costa degli Dei	CDE		FJ178989	South_Tyrrhenian_Sea	Western_Mediterranean	PlivCytbHap_125	haplogroup B	Maltagliati et al., 2010
Costa degli Dei	CDE		FJ178990	South_Tyrrhenian_Sea	Western_Mediterranean	PlivCytbHap_35	haplogroup A	Maltagliati et al., 2010
Ustica	UST		FJ178991	South_Tyrrhenian_Sea	Western_Mediterranean	PlivCytbHap_126	haplogroup C	Maltagliati et al., 2010
Ustica	UST		FJ178992	South_Tyrrhenian_Sea	Western_Mediterranean	PlivCytbHap_127	haplogroup B	Maltagliati et al., 2010
Ustica	UST		FJ178993	South_Tyrrhenian_Sea	Western_Mediterranean	PlivCytbHap_128	haplogroup B	Maltagliati et al., 2010
Ustica	UST		FJ178994	South_Tyrrhenian_Sea	Western_Mediterranean	PlivCytbHap_129	haplogroup B	Maltagliati et al., 2010
Ustica	UST		FJ178995	South_Tyrrhenian_Sea	Western_Mediterranean	PlivCytbHap_130	haplogroup C	Maltagliati et al., 2010
Ustica	UST		FJ178996	South_Tyrrhenian_Sea	Western_Mediterranean	PlivCytbHap_131	haplogroup C	Maltagliati et al., 2010
Ustica	UST		FJ178997	South_Tyrrhenian_Sea	Western_Mediterranean	PlivCytbHap_2	haplogroup A	Maltagliati et al., 2010
Ustica	UST		FJ178998	South_Tyrrhenian_Sea	Western_Mediterranean	PlivCytbHap_132	haplogroup B	Maltagliati et al., 2010
Ustica	UST		FJ178999	South_Tyrrhenian_Sea	Western_Mediterranean	PlivCytbHap_133	haplogroup B	Maltagliati et al., 2010
Ustica	UST		FJ179000	South_Tyrrhenian_Sea	Western_Mediterranean	PlivCytbHap_110	haplogroup B	Maltagliati et al., 2010
Tunis	TUN		FJ179001	Tunisia	Western_Mediterranean	PlivCytbHap_134	haplogroup C	Maltagliati et al., 2010
Tunis	TUN		FJ179002	Tunisia	Western_Mediterranean	PlivCytbHap_103	haplogroup B	Maltagliati et al., 2010
Tunis	TUN		FJ179003	Tunisia	Western_Mediterranean	PlivCytbHap_2	haplogroup A	Maltagliati et al., 2010
Tunis	TUN		FJ179004	Tunisia	Western_Mediterranean	PlivCytbHap_135	haplogroup A	Maltagliati et al., 2010
Tunis	TUN		FJ179005	Tunisia	Western_Mediterranean	PlivCytbHap_136	haplogroup B	Maltagliati et al., 2010
Tunis	TUN		FJ179006	Tunisia	Western_Mediterranean	PlivCytbHap_137	haplogroup B	Maltagliati et al., 2010
Tunis	TUN		FJ179007	Tunisia	Western_Mediterranean	PlivCytbHap_138	haplogroup C	Maltagliati et al., 2010
Tunis	TUN		FJ179008	Tunisia	Western_Mediterranean	PlivCytbHap_139	haplogroup C	Maltagliati et al., 2010
Tunis	TUN		FJ179009	Tunisia	Western_Mediterranean	PlivCytbHap_140	haplogroup C	Maltagliati et al., 2010
Tunis	TUN		FJ179010	Tunisia	Western_Mediterranean	PlivCytbHap_141	haplogroup C	Maltagliati et al., 2010
Brindisi	BRI		FJ179011	South_Adriatic_Sea	Adriatic_Sea	PlivCytbHap_142	haplogroup A	Maltagliati et al., 2010
Brindisi	BRI		FJ179012	South_Adriatic_Sea	Adriatic_Sea	PlivCytbHap_37	haplogroup A	Maltagliati et al., 2010
Brindisi	BRI		FJ179013	South_Adriatic_Sea	Adriatic_Sea	PlivCytbHap_143	haplogroup A	Maltagliati et al., 2010
Brindisi	BRI		FJ179014	South_Adriatic_Sea	Adriatic_Sea	PlivCytbHap_144	haplogroup A	Maltagliati et al., 2010
Brindisi	BRI		FJ179015	South_Adriatic_Sea	Adriatic_Sea	PlivCytbHap_74	haplogroup A	Maltagliati et al., 2010
Brindisi	BRI		FJ179016	South_Adriatic_Sea	Adriatic_Sea	PlivCytbHap_145	haplogroup A	Maltagliati et al., 2010
Brindisi	BRI		FJ179017	South_Adriatic_Sea	Adriatic_Sea	PlivCytbHap_105	haplogroup C	Maltagliati et al., 2010
Brindisi	BRI		FJ179018	South_Adriatic_Sea	Adriatic_Sea	PlivCytbHap_37	haplogroup A	Maltagliati et al., 2010
Brindisi	BRI		FJ179019	South_Adriatic_Sea	Adriatic_Sea	PlivCytbHap_146	haplogroup A	Maltagliati et al., 2010
Brindisi	BRI		FJ179020	South_Adriatic_Sea	Adriatic_Sea	PlivCytbHap_147	haplogroup A	Maltagliati et al., 2010
Manfredonia	MAN		FJ179021	South_Adriatic_Sea	Adriatic_Sea	PlivCytbHap_148	haplogroup A	Maltagliati et al., 2010
Manfredonia	MAN		FJ179022	South_Adriatic_Sea	Adriatic_Sea	PlivCytbHap_74	haplogroup A	Maltagliati et al., 2010
Manfredonia	MAN		FJ179023	South_Adriatic_Sea	Adriatic_Sea	PlivCytbHap_149	haplogroup A	Maltagliati et al., 2010
Manfredonia	MAN		FJ179024	South_Adriatic_Sea	Adriatic_Sea	PlivCytbHap_150	haplogroup A	Maltagliati et al., 2010
Manfredonia	MAN		FJ179025	South_Adriatic_Sea	Adriatic_Sea	PlivCytbHap_151	haplogroup A	Maltagliati et al., 2010
Manfredonia	MAN		FJ179026	South_Adriatic_Sea	Adriatic_Sea	PlivCytbHap_152	haplogroup A	Maltagliati et al., 2010
Manfredonia	MAN		FJ179027	South_Adriatic_Sea	Adriatic_Sea	PlivCytbHap_153	haplogroup A	Maltagliati et al., 2010
Manfredonia	MAN		FJ179028	South_Adriatic_Sea	Adriatic_Sea	PlivCytbHap_2	haplogroup A	Maltagliati et al., 2010
Manfredonia	MAN		FJ179029	South_Adriatic_Sea	Adriatic_Sea	PlivCytbHap_154	haplogroup A	Maltagliati et al., 2010			s
Manfredonia	MAN		FJ179030	South_Adriatic_Sea	Adriatic_Sea	PlivCytbHap_115	haplogroup B	Maltagliati et al., 2010
Lesina	LES		FJ179031	South_Adriatic_Sea	Adriatic_Sea	PlivCytbHap_37	haplogroup A	Maltagliati et al., 2010
Lesina	LES		FJ179032	South_Adriatic_Sea	Adriatic_Sea	PlivCytbHap_50	haplogroup C	Maltagliati et al., 2010
Lesina	LES		FJ179033	South_Adriatic_Sea	Adriatic_Sea	PlivCytbHap_64	haplogroup A	Maltagliati et al., 2010
Lesina	LES		FJ179034	South_Adriatic_Sea	Adriatic_Sea	PlivCytbHap_155	haplogroup A	Maltagliati et al., 2010
Lesina	LES		FJ179035	South_Adriatic_Sea	Adriatic_Sea	PlivCytbHap_37	haplogroup A	Maltagliati et al., 2010
Lesina	LES		FJ179036	South_Adriatic_Sea	Adriatic_Sea	PlivCytbHap_2	haplogroup A	Maltagliati et al., 2010
Lesina	LES		FJ179037	South_Adriatic_Sea	Adriatic_Sea	PlivCytbHap_156	haplogroup C	Maltagliati et al., 2010
Lesina	LES		FJ179038	South_Adriatic_Sea	Adriatic_Sea	PlivCytbHap_105	haplogroup C	Maltagliati et al., 2010
Lesina	LES		FJ179039	South_Adriatic_Sea	Adriatic_Sea	PlivCytbHap_37	haplogroup A	Maltagliati et al., 2010
Lesina	LES		FJ179040	South_Adriatic_Sea	Adriatic_Sea	PlivCytbHap_2	haplogroup A	Maltagliati et al., 2010
Ancona	ANC		FJ179041	North_Adriatic_Sea	Adriatic_Sea	PlivCytbHap_157	haplogroup A	Maltagliati et al., 2010
Ancona	ANC		FJ179042	North_Adriatic_Sea	Adriatic_Sea	PlivCytbHap_158	haplogroup A	Maltagliati et al., 2010
Ancona	ANC		FJ179043	North_Adriatic_Sea	Adriatic_Sea	PlivCytbHap_37	haplogroup A	Maltagliati et al., 2010
Ancona	ANC		FJ179044	North_Adriatic_Sea	Adriatic_Sea	PlivCytbHap_159	haplogroup A	Maltagliati et al., 2010
Ancona	ANC		FJ179045	North_Adriatic_Sea	Adriatic_Sea	PlivCytbHap_160	haplogroup A	Maltagliati et al., 2010
Ancona	ANC		FJ179046	North_Adriatic_Sea	Adriatic_Sea	PlivCytbHap_2	haplogroup A	Maltagliati et al., 2010
Ancona	ANC		FJ179047	North_Adriatic_Sea	Adriatic_Sea	PlivCytbHap_74	haplogroup A	Maltagliati et al., 2010
Ancona	ANC		FJ179048	North_Adriatic_Sea	Adriatic_Sea	PlivCytbHap_161	haplogroup A	Maltagliati et al., 2010
Ancona	ANC		FJ179049	North_Adriatic_Sea	Adriatic_Sea	PlivCytbHap_162	haplogroup A	Maltagliati et al., 2010
Ancona	ANC		FJ179050	North_Adriatic_Sea	Adriatic_Sea	PlivCytbHap_163	haplogroup A	Maltagliati et al., 2010
Mljet	MLJ		FJ179051	North_Adriatic_Sea	Adriatic_Sea	PlivCytbHap_164	haplogroup A	Maltagliati et al., 2010
Mljet	MLJ		FJ179052	North_Adriatic_Sea	Adriatic_Sea	PlivCytbHap_165	haplogroup C	Maltagliati et al., 2010
Mljet	MLJ		FJ179053	North_Adriatic_Sea	Adriatic_Sea	PlivCytbHap_37	haplogroup A	Maltagliati et al., 2010
Mljet	MLJ		FJ179054	North_Adriatic_Sea	Adriatic_Sea	PlivCytbHap_37	haplogroup A	Maltagliati et al., 2010
Mljet	MLJ		FJ179055	North_Adriatic_Sea	Adriatic_Sea	PlivCytbHap_37	haplogroup A	Maltagliati et al., 2010
Mljet	MLJ		FJ179056	North_Adriatic_Sea	Adriatic_Sea	PlivCytbHap_166	haplogroup A	Maltagliati et al., 2010
Mljet	MLJ		FJ179057	North_Adriatic_Sea	Adriatic_Sea	PlivCytbHap_167	haplogroup C	Maltagliati et al., 2010
Mljet	MLJ		FJ179058	North_Adriatic_Sea	Adriatic_Sea	PlivCytbHap_167	haplogroup C	Maltagliati et al., 2010
Mljet	MLJ		FJ179059	North_Adriatic_Sea	Adriatic_Sea	PlivCytbHap_35	haplogroup A	Maltagliati et al., 2010
Mljet	MLJ		FJ179060	North_Adriatic_Sea	Adriatic_Sea	PlivCytbHap_37	haplogroup A	Maltagliati et al., 2010
Miramare	MIR		FJ179061	North_Adriatic_Sea	Adriatic_Sea	PlivCytbHap_62	haplogroup A	Maltagliati et al., 2010
Miramare	MIR		FJ179062	North_Adriatic_Sea	Adriatic_Sea	PlivCytbHap_168	haplogroup A	Maltagliati et al., 2010
Miramare	MIR		FJ179063	North_Adriatic_Sea	Adriatic_Sea	PlivCytbHap_104	haplogroup A	Maltagliati et al., 2010
Miramare	MIR		FJ179064	North_Adriatic_Sea	Adriatic_Sea	PlivCytbHap_74	haplogroup A	Maltagliati et al., 2010
Miramare	MIR		FJ179065	North_Adriatic_Sea	Adriatic_Sea	PlivCytbHap_169	haplogroup A	Maltagliati et al., 2010
Miramare	MIR		FJ179066	North_Adriatic_Sea	Adriatic_Sea	PlivCytbHap_110	haplogroup B	Maltagliati et al., 2010
Miramare	MIR		FJ179067	North_Adriatic_Sea	Adriatic_Sea	PlivCytbHap_37	haplogroup A	Maltagliati et al., 2010
Miramare	MIR		FJ179068	North_Adriatic_Sea	Adriatic_Sea	PlivCytbHap_170	haplogroup A	Maltagliati et al., 2010
Miramare	MIR		FJ179069	North_Adriatic_Sea	Adriatic_Sea	PlivCytbHap_171	haplogroup A	Maltagliati et al., 2010
Miramare	MIR		FJ179070	North_Adriatic_Sea	Adriatic_Sea	PlivCytbHap_115	haplogroup B	Maltagliati et al., 2010
Giardini Naxos	NAX		FJ179071	Strait_of_Sicily	Eastern_Mediterranean	PlivCytbHap_39	haplogroup A	Maltagliati et al., 2010
Giardini Naxos	NAX		FJ179072	Strait_of_Sicily	Eastern_Mediterranean	PlivCytbHap_172	haplogroup A	Maltagliati et al., 2010
Giardini Naxos	NAX		FJ179073	Strait_of_Sicily	Eastern_Mediterranean	PlivCytbHap_173	haplogroup A	Maltagliati et al., 2010
Giardini Naxos	NAX		FJ179074	Strait_of_Sicily	Eastern_Mediterranean	PlivCytbHap_174	haplogroup C	Maltagliati et al., 2010
Giardini Naxos	NAX		FJ179075	Strait_of_Sicily	Eastern_Mediterranean	PlivCytbHap_175	haplogroup B	Maltagliati et al., 2010
Giardini Naxos	NAX		FJ179076	Strait_of_Sicily	Eastern_Mediterranean	PlivCytbHap_37	haplogroup A	Maltagliati et al., 2010
Giardini Naxos	NAX		FJ179077	Strait_of_Sicily	Eastern_Mediterranean	PlivCytbHap_50	haplogroup C	Maltagliati et al., 2010
Giardini Naxos	NAX		FJ179078	Strait_of_Sicily	Eastern_Mediterranean	PlivCytbHap_3	haplogroup B	Maltagliati et al., 2010
Giardini Naxos	NAX		FJ179079	Strait_of_Sicily	Eastern_Mediterranean	PlivCytbHap_44	haplogroup C	Maltagliati et al., 2010
Giardini Naxos	NAX		FJ179080	Strait_of_Sicily	Eastern_Mediterranean	PlivCytbHap_17	haplogroup C	Maltagliati et al., 2010
Siracusa	SIR		FJ179081	Strait_of_Sicily	Eastern_Mediterranean	PlivCytbHap_176	haplogroup A	Maltagliati et al., 2010
Siracusa	SIR		FJ179082	Strait_of_Sicily	Eastern_Mediterranean	PlivCytbHap_3	haplogroup B	Maltagliati et al., 2010
Siracusa	SIR		FJ179083	Strait_of_Sicily	Eastern_Mediterranean	PlivCytbHap_37	haplogroup A	Maltagliati et al., 2010
Siracusa	SIR		FJ179084	Strait_of_Sicily	Eastern_Mediterranean	PlivCytbHap_177	haplogroup B	Maltagliati et al., 2010
Siracusa	SIR		FJ179085	Strait_of_Sicily	Eastern_Mediterranean	PlivCytbHap_178	haplogroup C	Maltagliati et al., 2010
Siracusa	SIR		FJ179086	Strait_of_Sicily	Eastern_Mediterranean	PlivCytbHap_179	haplogroup A	Maltagliati et al., 2010
Siracusa	SIR		FJ179087	Strait_of_Sicily	Eastern_Mediterranean	PlivCytbHap_180	haplogroup A	Maltagliati et al., 2010
Siracusa	SIR		FJ179088	Strait_of_Sicily	Eastern_Mediterranean	PlivCytbHap_181	haplogroup A	Maltagliati et al., 2010
Siracusa	SIR		FJ179089	Strait_of_Sicily	Eastern_Mediterranean	PlivCytbHap_88	haplogroup A	Maltagliati et al., 2010
Siracusa	SIR		FJ179090	Strait_of_Sicily	Eastern_Mediterranean	PlivCytbHap_88	haplogroup A	Maltagliati et al., 2010
Marsaskala	MLT		FJ179091	Malta	Eastern_Mediterranean	PlivCytbHap_74	haplogroup A	Maltagliati et al., 2010
Marsaskala	MLT		FJ179092	Malta	Eastern_Mediterranean	PlivCytbHap_182	haplogroup B	Maltagliati et al., 2010
Marsaskala	MLT		FJ179093	Malta	Eastern_Mediterranean	PlivCytbHap_183	haplogroup B	Maltagliati et al., 2010
Marsaskala	MLT		FJ179094	Malta	Eastern_Mediterranean	PlivCytbHap_2	haplogroup A	Maltagliati et al., 2010
Marsaskala	MLT		FJ179095	Malta	Eastern_Mediterranean	PlivCytbHap_184	haplogroup B	Maltagliati et al., 2010
Marsaskala	MLT		FJ179096	Malta	Eastern_Mediterranean	PlivCytbHap_185	haplogroup A	Maltagliati et al., 2010
Marsaskala	MLT		FJ179097	Malta	Eastern_Mediterranean	PlivCytbHap_186	haplogroup B	Maltagliati et al., 2010
Marsaskala	MLT		FJ179098	Malta	Eastern_Mediterranean	PlivCytbHap_79	haplogroup C	Maltagliati et al., 2010
Marsaskala	MLT		FJ179099	Malta	Eastern_Mediterranean	PlivCytbHap_187	haplogroup B	Maltagliati et al., 2010
Marsaskala	MLT		FJ179100	Malta	Eastern_Mediterranean	PlivCytbHap_188	haplogroup B	Maltagliati et al., 2010
Santa Caterina di Nardò	SCN		FJ179101	Ionian_Sea	Eastern_Mediterranean	PlivCytbHap_189	haplogroup A	Maltagliati et al., 2010
Santa Caterina di Nardò	SCN		FJ179102	Ionian_Sea	Eastern_Mediterranean	PlivCytbHap_108	haplogroup C	Maltagliati et al., 2010
Santa Caterina di Nardò	SCN		FJ179103	Ionian_Sea	Eastern_Mediterranean	PlivCytbHap_190	haplogroup B	Maltagliati et al., 2010
Santa Caterina di Nardò	SCN		FJ179104	Ionian_Sea	Eastern_Mediterranean	PlivCytbHap_2	haplogroup A	Maltagliati et al., 2010
Santa Caterina di Nardò	SCN		FJ179105	Ionian_Sea	Eastern_Mediterranean	PlivCytbHap_191	haplogroup C	Maltagliati et al., 2010
Santa Caterina di Nardò	SCN		FJ179106	Ionian_Sea	Eastern_Mediterranean	PlivCytbHap_37	haplogroup A	Maltagliati et al., 2010
Santa Caterina di Nardò	SCN		FJ179107	Ionian_Sea	Eastern_Mediterranean	PlivCytbHap_37	haplogroup A	Maltagliati et al., 2010
Santa Caterina di Nardò	SCN		FJ179108	Ionian_Sea	Eastern_Mediterranean	PlivCytbHap_74	haplogroup A	Maltagliati et al., 2010
Santa Caterina di Nardò	SCN		FJ179109	Ionian_Sea	Eastern_Mediterranean	PlivCytbHap_154	haplogroup A	Maltagliati et al., 2010
Santa Caterina di Nardò	SCN		FJ179110	Ionian_Sea	Eastern_Mediterranean	PlivCytbHap_37	haplogroup A	Maltagliati et al., 2010
Epanomi	EPA		FJ179111	Aegean_Sea	Eastern_Mediterranean	PlivCytbHap_192	haplogroup B	Maltagliati et al., 2010
Epanomi	EPA		FJ179112	Aegean_Sea	Eastern_Mediterranean	PlivCytbHap_193	haplogroup A	Maltagliati et al., 2010
Epanomi	EPA		FJ179113	Aegean_Sea	Eastern_Mediterranean	PlivCytbHap_37	haplogroup A	Maltagliati et al., 2010
Epanomi	EPA		FJ179114	Aegean_Sea	Eastern_Mediterranean	PlivCytbHap_194	haplogroup A	Maltagliati et al., 2010
Epanomi	EPA		FJ179115	Aegean_Sea	Eastern_Mediterranean	PlivCytbHap_195	haplogroup B	Maltagliati et al., 2010
Epanomi	EPA		FJ179116	Aegean_Sea	Eastern_Mediterranean	PlivCytbHap_37	haplogroup A	Maltagliati et al., 2010
Epanomi	EPA		FJ179117	Aegean_Sea	Eastern_Mediterranean	PlivCytbHap_196	haplogroup C	Maltagliati et al., 2010
Epanomi	EPA		FJ179118	Aegean_Sea	Eastern_Mediterranean	PlivCytbHap_197	haplogroup C	Maltagliati et al., 2010
Epanomi	EPA		FJ179119	Aegean_Sea	Eastern_Mediterranean	PlivCytbHap_171	haplogroup A	Maltagliati et al., 2010
Epanomi	EPA		FJ179120	Aegean_Sea	Eastern_Mediterranean	PlivCytbHap_39	haplogroup A	Maltagliati et al., 2010
Iraklion	IRA		FJ179121	Crete	Eastern_Mediterranean	PlivCytbHap_17	haplogroup C	Maltagliati et al., 2010
Iraklion	IRA		FJ179122	Crete	Eastern_Mediterranean	PlivCytbHap_198	haplogroup A	Maltagliati et al., 2010
Iraklion	IRA		FJ179123	Crete	Eastern_Mediterranean	PlivCytbHap_199	haplogroup A	Maltagliati et al., 2010
Iraklion	IRA		FJ179124	Crete	Eastern_Mediterranean	PlivCytbHap_200	haplogroup A	Maltagliati et al., 2010
Iraklion	IRA		FJ179125	Crete	Eastern_Mediterranean	PlivCytbHap_21	haplogroup C	Maltagliati et al., 2010
Iraklion	IRA		FJ179126	Crete	Eastern_Mediterranean	PlivCytbHap_201	haplogroup B	Maltagliati et al., 2010
Iraklion	IRA		FJ179127	Crete	Eastern_Mediterranean	PlivCytbHap_202	haplogroup C	Maltagliati et al., 2010
Iraklion	IRA		FJ179128	Crete	Eastern_Mediterranean	PlivCytbHap_203	haplogroup B	Maltagliati et al., 2010
Iraklion	IRA		FJ179129	Crete	Eastern_Mediterranean	PlivCytbHap_204	haplogroup A	Maltagliati et al., 2010
Iraklion	IRA		FJ179130	Crete	Eastern_Mediterranean	PlivCytbHap_205	haplogroup B	Maltagliati et al., 2010
Kyrenia	KYR		FJ179131	Cyprus	Eastern_Mediterranean	PlivCytbHap_121	haplogroup A	Maltagliati et al., 2010
Kyrenia	KYR		FJ179132	Cyprus	Eastern_Mediterranean	PlivCytbHap_206	haplogroup B	Maltagliati et al., 2010
Kyrenia	KYR		FJ179133	Cyprus	Eastern_Mediterranean	PlivCytbHap_122	haplogroup B	Maltagliati et al., 2010
Kyrenia	KYR		FJ179134	Cyprus	Eastern_Mediterranean	PlivCytbHap_3	haplogroup B	Maltagliati et al., 2010
Kyrenia	KYR		FJ179135	Cyprus	Eastern_Mediterranean	PlivCytbHap_207	haplogroup B	Maltagliati et al., 2010
Kyrenia	KYR		FJ179136	Cyprus	Eastern_Mediterranean	PlivCytbHap_208	haplogroup B	Maltagliati et al., 2010
Kyrenia	KYR		FJ179137	Cyprus	Eastern_Mediterranean	PlivCytbHap_209	haplogroup B	Maltagliati et al., 2010
Kyrenia	KYR		FJ179138	Cyprus	Eastern_Mediterranean	PlivCytbHap_140	haplogroup C	Maltagliati et al., 2010
Kyrenia	KYR		FJ179139	Cyprus	Eastern_Mediterranean	PlivCytbHap_115	haplogroup B	Maltagliati et al., 2010
Kyrenia	KYR		FJ179140	Cyprus	Eastern_Mediterranean	PlivCytbHap_6	haplogroup C	Maltagliati et al., 2010
Rhodes	RHO		FJ179141	Aegean_Sea	Eastern_Mediterranean	PlivCytbHap_210	haplogroup C	Maltagliati et al., 2010
Rhodes	RHO		FJ179142	Aegean_Sea	Eastern_Mediterranean	PlivCytbHap_5	haplogroup B	Maltagliati et al., 2010
Rhodes	RHO		FJ179143	Aegean_Sea	Eastern_Mediterranean	PlivCytbHap_37	haplogroup A	Maltagliati et al., 2010
Rhodes	RHO		FJ179144	Aegean_Sea	Eastern_Mediterranean	PlivCytbHap_206	haplogroup B	Maltagliati et al., 2010
Rhodes	RHO		FJ179145	Aegean_Sea	Eastern_Mediterranean	PlivCytbHap_211	haplogroup B	Maltagliati et al., 2010
Rhodes	RHO		FJ179146	Aegean_Sea	Eastern_Mediterranean	PlivCytbHap_3	haplogroup B	Maltagliati et al., 2010
Rhodes	RHO		FJ179147	Aegean_Sea	Eastern_Mediterranean	PlivCytbHap_42	haplogroup B	Maltagliati et al., 2010
Rhodes	RHO		FJ179148	Aegean_Sea	Eastern_Mediterranean	PlivCytbHap_212	haplogroup B	Maltagliati et al., 2010
Rhodes	RHO		FJ179149	Aegean_Sea	Eastern_Mediterranean	PlivCytbHap_213	haplogroup B	Maltagliati et al., 2010
Rhodes	RHO		FJ179150	Aegean_Sea	Eastern_Mediterranean	PlivCytbHap_2	haplogroup A	Maltagliati et al., 2010
N/A	N/A		NC_001572	N/A	N/A	PlivCytbHap_70	haplogroup A	Cantatore et al., 1989

## Sheet: References
Maltagliati, F., Di Giuseppe, G., Barbieri, M., Castelli, A., Dini, F., 2010. Phylogeography and genetic structure of the edible sea urchin Paracentrotus lividus (Echinodermata: Echinoidea) inferred from the mitochondrial cytochrome b gene. Biological Journal of the Linnean Society 100(4), 910-923.
Cantatore, P., Roberti, M., Rainaldi, G., Gadaleta, M.N., Saccone, C., 1989. The complete nucleotide sequence, gene organization, and genetic code of the mitochondrial genome of Paracentrotus lividus. J Biol Chem 264(19), 10965-10975.
