# Supplementary material for: The More the Better: Genetic Monitoring of Paracentrotus lividus (Lamarck, 1816) Experimental Restockings in Sardinia (Western Mediterranean Sea)
Source: Animals (Basel). 2025 Feb 14;15(4):554. doi: 10.3390/ani15040554 (PMC11852012; doi:10.3390/ani15040554)
Supplement: Supplementary file 1 [file animals-15-00554-s001.zip › Table S9_Concatenate.xlsx]

## Sheet: Concatenate
Table S5. List the combined COI+Cytb sequences utilized in the current study. The table shows: Area, origin (w = wild, h = hatchery-raised), Sample Code, individual Code, Concatenate_Hap_Code
Area	origin	Code	individual Code	Concatenate_Hap_Code
Cagliari	w	CAG	C1	PlivCOICytbHap__1
Cagliari	w	CAG	C10	PlivCOICytbHap__2
Cagliari	w	CAG	C11	PlivCOICytbHap__3
Cagliari	w	CAG	C12	PlivCOICytbHap__4
Cagliari	w	CAG	C13	PlivCOICytbHap__5
Cagliari	w	CAG	C14	PlivCOICytbHap__6
Cagliari	w	CAG	C15	PlivCOICytbHap__7
Cagliari	w	CAG	C16	PlivCOICytbHap__8
Cagliari	w	CAG	C17	PlivCOICytbHap__9
Cagliari	w	CAG	C18	PlivCOICytbHap__10
Cagliari	w	CAG	C19	PlivCOICytbHap__11
Cagliari	w	CAG	C2	PlivCOICytbHap__12
Cagliari	w	CAG	C20	PlivCOICytbHap__10
Cagliari	w	CAG	C21	PlivCOICytbHap__13
Cagliari	w	CAG	C22	PlivCOICytbHap__14
Cagliari	w	CAG	C23	PlivCOICytbHap__15
Cagliari	w	CAG	C24	PlivCOICytbHap__16
Cagliari	w	CAG	C25	-
Cagliari	w	CAG	C26	PlivCOICytbHap__17
Cagliari	w	CAG	C27	-
Cagliari	w	CAG	C28	PlivCOICytbHap__18
Cagliari	w	CAG	C29	PlivCOICytbHap__19
Cagliari	w	CAG	C3	PlivCOICytbHap__20
Cagliari	w	CAG	C30	-
Cagliari	w	CAG	C31	PlivCOICytbHap__18
Cagliari	w	CAG	C32	-
Cagliari	w	CAG	C33	PlivCOICytbHap__21
Cagliari	w	CAG	C34	-
Cagliari	w	CAG	C35	PlivCOICytbHap__22
Cagliari	w	CAG	C36	PlivCOICytbHap__23
Cagliari	w	CAG	C37	PlivCOICytbHap__24
Cagliari	w	CAG	C38	-
Cagliari	w	CAG	C39	-
Cagliari	w	CAG	C4	PlivCOICytbHap__25
Cagliari	w	CAG	C40	PlivCOICytbHap__26
Cagliari	w	CAG	C41	-
Cagliari	w	CAG	C42	-
Cagliari	w	CAG	C43	PlivCOICytbHap__27
Cagliari	w	CAG	C44	PlivCOICytbHap__28
Cagliari	w	CAG	C45	PlivCOICytbHap__29
Cagliari	w	CAG	C46	-
Cagliari	w	CAG	C47	-
Cagliari	w	CAG	C48	-
Cagliari	w	CAG	C5	PlivCOICytbHap__10
Cagliari	w	CAG	C6	PlivCOICytbHap__30
Cagliari	w	CAG	C7	PlivCOICytbHap__31
Cagliari	w	CAG	C8	PlivCOICytbHap__20
Cagliari	w	CAG	C9	PlivCOICytbHap__32
Malfatano	w	MAL	M1	PlivCOICytbHap__33
Malfatano	w	MAL	M10	PlivCOICytbHap__22
Malfatano	w	MAL	M11	PlivCOICytbHap__34
Malfatano	w	MAL	M12	PlivCOICytbHap__35
Malfatano	w	MAL	M13	PlivCOICytbHap__36
Malfatano	w	MAL	M14	PlivCOICytbHap__37
Malfatano	w	MAL	M15	-
Malfatano	w	MAL	M16	PlivCOICytbHap__38
Malfatano	w	MAL	M17	PlivCOICytbHap__39
Malfatano	w	MAL	M18	-
Malfatano	w	MAL	M19	PlivCOICytbHap__40
Malfatano	w	MAL	M2	PlivCOICytbHap__41
Malfatano	w	MAL	M20	PlivCOICytbHap__42
Malfatano	w	MAL	M21	-
Malfatano	w	MAL	M22	PlivCOICytbHap__43
Malfatano	w	MAL	M23	PlivCOICytbHap__44
Malfatano	w	MAL	M24	-
Malfatano	w	MAL	M25	PlivCOICytbHap__45
Malfatano	w	MAL	M26	PlivCOICytbHap__46
Malfatano	w	MAL	M27	PlivCOICytbHap__47
Malfatano	w	MAL	M28	PlivCOICytbHap__48
Malfatano	w	MAL	M29	PlivCOICytbHap__49
Malfatano	w	MAL	M3	-
Malfatano	w	MAL	M30	PlivCOICytbHap__50
Malfatano	w	MAL	M31	PlivCOICytbHap__44
Malfatano	w	MAL	M32	PlivCOICytbHap__51
Malfatano	w	MAL	M33	-
Malfatano	w	MAL	M34	PlivCOICytbHap__52
Malfatano	w	MAL	M35	PlivCOICytbHap__53
Malfatano	w	MAL	M36	-
Malfatano	w	MAL	M37	PlivCOICytbHap__54
Malfatano	w	MAL	M38	PlivCOICytbHap__18
Malfatano	w	MAL	M39	PlivCOICytbHap__55
Malfatano	w	MAL	M4	PlivCOICytbHap__56
Malfatano	w	MAL	M40	PlivCOICytbHap__57
Malfatano	w	MAL	M41	PlivCOICytbHap__58
Malfatano	w	MAL	M42	PlivCOICytbHap__18
Malfatano	w	MAL	M43	PlivCOICytbHap__18
Malfatano	w	MAL	M44	PlivCOICytbHap__59
Malfatano	w	MAL	M45	PlivCOICytbHap__60
Malfatano	w	MAL	M46	PlivCOICytbHap__61
Malfatano	w	MAL	M47	PlivCOICytbHap__62
Malfatano	w	MAL	M48	PlivCOICytbHap__63
Malfatano	w	MAL	M5	PlivCOICytbHap__17
Malfatano	w	MAL	M6	-
Malfatano	w	MAL	M7	PlivCOICytbHap__64
Malfatano	w	MAL	M8	PlivCOICytbHap__65
Malfatano	w	MAL	M9	PlivCOICytbHap__66
Tank	f	TAN	T1	-
Tank	f	TAN	T10	PlivCOICytbHap__5
Tank	f	TAN	T11	PlivCOICytbHap__5
Tank	f	TAN	T12	PlivCOICytbHap__5
Tank	f	TAN	T13	PlivCOICytbHap__5
Tank	f	TAN	T14	-
Tank	f	TAN	T15	-
Tank	f	TAN	T16	-
Tank	f	TAN	T17	PlivCOICytbHap__5
Tank	f	TAN	T18	PlivCOICytbHap__102
Tank	f	TAN	T19	-
Tank	f	TAN	T2	-
Tank	f	TAN	T20	PlivCOICytbHap__103
Tank	f	TAN	T21	-
Tank	f	TAN	T22	-
Tank	f	TAN	T23	-
Tank	f	TAN	T24	PlivCOICytbHap__104
Tank	f	TAN	T25	-
Tank	f	TAN	T26	PlivCOICytbHap__5
Tank	f	TAN	T27	PlivCOICytbHap__105
Tank	f	TAN	T28	PlivCOICytbHap__105
Tank	f	TAN	T29	PlivCOICytbHap__105
Tank	f	TAN	T3	-
Tank	f	TAN	T30	PlivCOICytbHap__105
Tank	f	TAN	T31	-
Tank	f	TAN	T32	-
Tank	f	TAN	T33	PlivCOICytbHap__105
Tank	f	TAN	T34	-
Tank	f	TAN	T35	-
Tank	f	TAN	T36	-
Tank	f	TAN	T37	PlivCOICytbHap__5
Tank	f	TAN	T38	PlivCOICytbHap__5
Tank	f	TAN	T39	PlivCOICytbHap__20
Tank	f	TAN	T4	PlivCOICytbHap__27
Tank	f	TAN	T40	PlivCOICytbHap__5
Tank	f	TAN	T41	PlivCOICytbHap__5
Tank	f	TAN	T42	PlivCOICytbHap__5
Tank	f	TAN	T43	PlivCOICytbHap__20
Tank	f	TAN	T44	PlivCOICytbHap__20
Tank	f	TAN	T45	PlivCOICytbHap__5
Tank	f	TAN	T46	PlivCOICytbHap__5
Tank	f	TAN	T47	-
Tank	f	TAN	T48	PlivCOICytbHap__5
Tank	f	TAN	T5	-
Tank	f	TAN	T6	PlivCOICytbHap__5
Tank	f	TAN	T7	PlivCOICytbHap__106
Tank	f	TAN	T8	-
Tank	f	TAN	T9	PlivCOICytbHap__107
Villasimius	w	VIL	V1	PlivCOICytbHap__83
Villasimius	w	VIL	V10	PlivCOICytbHap__84
Villasimius	w	VIL	V11	PlivCOICytbHap__85
Villasimius	w	VIL	V12	-
Villasimius	w	VIL	V13	PlivCOICytbHap__86
Villasimius	w	VIL	V14	PlivCOICytbHap__87
Villasimius	w	VIL	V15	PlivCOICytbHap__88
Villasimius	w	VIL	V16	PlivCOICytbHap__67
Villasimius	w	VIL	V17	PlivCOICytbHap__61
Villasimius	w	VIL	V18	PlivCOICytbHap__89
Villasimius	w	VIL	V19	-
Villasimius	w	VIL	V2	PlivCOICytbHap__91
Villasimius	w	VIL	V20	PlivCOICytbHap__92
Villasimius	w	VIL	V21	PlivCOICytbHap__93
Villasimius	w	VIL	V22	PlivCOICytbHap__94
Villasimius	w	VIL	V23	PlivCOICytbHap__95
Villasimius	w	VIL	V24	PlivCOICytbHap__96
Villasimius	w	VIL	V25	-
Villasimius	w	VIL	V26	PlivCOICytbHap__68
Villasimius	w	VIL	V27	PlivCOICytbHap__69
Villasimius	w	VIL	V28	PlivCOICytbHap__70
Villasimius	w	VIL	V29	-
Villasimius	w	VIL	V3	PlivCOICytbHap__97
Villasimius	w	VIL	V30	PlivCOICytbHap__71
Villasimius	w	VIL	V31	PlivCOICytbHap__72
Villasimius	w	VIL	V32	PlivCOICytbHap__73
Villasimius	w	VIL	V33	-
Villasimius	w	VIL	V34	PlivCOICytbHap__98
Villasimius	w	VIL	V35	PlivCOICytbHap__99
Villasimius	w	VIL	V36	PlivCOICytbHap__74
Villasimius	w	VIL	V37	PlivCOICytbHap__31
Villasimius	w	VIL	V38	PlivCOICytbHap__75
Villasimius	w	VIL	V4	-
Villasimius	w	VIL	V40	PlivCOICytbHap__76
Villasimius	w	VIL	V41	PlivCOICytbHap__77
Villasimius	w	VIL	V42	PlivCOICytbHap__78
Villasimius	w	VIL	V43	PlivCOICytbHap__79
Villasimius	w	VIL	V44	PlivCOICytbHap__80
Villasimius	w	VIL	V45	PlivCOICytbHap__81
Villasimius	w	VIL	V46	-
Villasimius	w	VIL	V47	PlivCOICytbHap__58
Villasimius	w	VIL	V48	PlivCOICytbHap__82
Villasimius	w	VIL	V49	-
Villasimius	w	VIL	V5	PlivCOICytbHap__100
Villasimius	w	VIL	V6	-
Villasimius	w	VIL	V7	PlivCOICytbHap__90
Villasimius	w	VIL	V8	-
Villasimius	w	VIL	V9	PlivCOICytbHap__101
